# Supplementary material for: Crystal structure of the two-dimensional coordination polymer poly[di-μ-bromido-bis­(μ-tetra­hydro­thiophene)­dicopper(I)]
Source: Acta Crystallogr E Crystallogr Commun. 2021 Jun 25;77(Pt 7):744–8. doi: 10.1107/S2056989021006460 (PMC8382061; doi:10.1107/S2056989021006460)
Supplement: Supplementary file 1 [file e-77-00744-sup1.cif]

##############################################################################
#                                                                            #
# This CIF contains the data in a paper accepted for publication in          #
# Acta Crystallographica Section E. It conforms to the requirements of       #
# Notes for Authors for Acta Crystallographica Section E, and has been       #
# peer reviewed under the auspices of the IUCr Commission on Journals.       #
#                                                                            #
# Full details of the Crystallographic Information File format               #
# are given in the paper "The Crystallographic Information File (CIF):       #
# a New Standard Archive File for Crystallography" by S. R. Hall, F. H.      #
# Allen and I. D. Brown [Acta Cryst. (1991), A47, 655-685].                  #
#                                                                            #
# The current version of the core CIF dictionary is obtainable from          #
# ftp://ftp.iucr.org/pub/cif_core.dic.                                       #
#                                                                            #
# Software is freely available for graphical display of the structure(s)     #
# in this CIF. For information consult the CIF software page                 #
# http://www.iucr.org/resources/cif/software.                                #
#                                                                            #
# This file may be used for bona fide research purposes within the           #
# scientific community so long as proper attribution is given to the journal # 
# article from which it was obtained.                                        #
#                                                                            #
##############################################################################
data_I
_audit_creation_method
;
Olex2 1.3
(compiled 2020.11.12 svn.r5f609507 for OlexSys, GUI svn.r6272)
;
_journal_date_recd_electronic     2021-05-21
_journal_date_accepted     2021-06-21
_journal_name_full     'Acta Crystallographica, Section E'
_journal_year     2021
_journal_volume     77
_journal_issue      7
_journal_page_first     744
_journal_page_last     748
_journal_paper_category     GM
_journal_paper_doi     10.1107/S2056989021006460
_journal_coeditor_code     YZ2008
_publ_contact_author_name     'Marek M. Kubicki'
_publ_contact_author_address
;
ICMUB, , Universit\'e Bourgogne Franche-Comt\'e, 9 avenue Alain Savary,
21078 Dijon, France
;
_publ_contact_author_email
;
marek.kubicki@u-bourgogne.fr
;
_publ_section_title
;
Crystal structure of the two-dimensional coordination polymer
poly[di-\m-bromido-bis(\m-tetrahydrothiophene)dicopper(I)]
;
_publ_section_title_footnote     .
loop_
    _publ_author_name
    _publ_author_footnote
    _publ_author_address
    'Knorr, Michael'
;
Additional correspondence author, email: michael.knorr@univ-fcomte.fr.
;
;
Institut UTINAM UMR CNRS 6213
Universit\'e Bourgogne Franche-Comt\'e
16 route de Gray
25030 Besan\,con
France
;
    'Viau, Lydie' .
;
Institut UTINAM UMR CNRS 6213
Universit\'e Bourgogne Franche-Comt\'e
16 route de Gray
25030 Besan\,con
France
;
    'Rousselin, Yoann' .
;
ICMUB UMR CNRS 6302,
Universit\'e Bourgogne Franche-Comt\'e
9 avenue Alain Savary,
21078 Dijon
France
;
    'Kubicki, Marek M.' .
;
ICMUB UMR CNRS 6302,
Universit\'e Bourgogne Franche-Comt\'e
9 avenue Alain Savary,
21078 Dijon
.
France
;
_publ_section_synopsis
;
Treatment of CuBr with tetrahydrothiophene produces a layered coordination
polymer.
;
_chemical_name_systematic
;
Poly[di-\m-bromido-bis(\m-tetrahydrothiophene)dicopper(I)]
;
_chemical_name_common     ?
_chemical_formula_moiety     'C8 H16 Br2 Cu2 S2'
_chemical_formula_sum     'C8 H16 Br2 Cu2 S2'
_chemical_formula_iupac     '[Cu2 Br2 (C4 H8 S)2]'
_chemical_formula_weight     463.23
_chemical_melting_point     ?
_space_group_crystal_system     triclinic
_space_group_name_H-M_alt     'P -1'
_space_group_name_Hall     '-P 1'
loop_
    _space_group_symop_operation_xyz
    'x, y, z'
    '-x, -y, -z'
_cell_length_a     6.8076(3)
_cell_length_b     9.7078(4)
_cell_length_c     10.1579(4)
_cell_angle_alpha     75.804(2)
_cell_angle_beta     89.845(2)
_cell_angle_gamma     89.594(2)
_cell_volume     650.79(5)
_cell_formula_units_Z     2
_cell_measurement_reflns_used     2662
_cell_measurement_theta_min     0.998
_cell_measurement_theta_max     27.485
_cell_measurement_temperature     115.00(10)
_exptl_crystal_description     prism
_exptl_crystal_colour     'clear light colourless'
_exptl_crystal_size_max     0.25
_exptl_crystal_size_mid     0.15
_exptl_crystal_size_min     0.1
_exptl_crystal_density_diffrn     2.364
_exptl_crystal_density_meas     ?
_exptl_crystal_density_method     'not measured'
_exptl_crystal_F_000     448
_exptl_absorpt_coefficient_mu     9.689
_exptl_absorpt_correction_type     multi-scan
_exptl_absorpt_process_details
;
(Blessing, 1995)
;
_exptl_absorpt_correction_T_min     0.0240
_exptl_absorpt_correction_T_max     0.0724
_diffrn_ambient_temperature     115.00(10)
_diffrn_source     'X-ray tube'
_diffrn_radiation_type     'Mo K\a~1~'
_diffrn_radiation_wavelength     0.71073
_diffrn_radiation_monochromator     graphite
_diffrn_measurement_device_type     'Nonius Kappa APEXII'
_diffrn_measurement_device     '\k-geometry diffractometer'
_diffrn_measurement_method     '\f and \w scans'
_diffrn_detector     'CCD Plate'
_diffrn_detector_area_resol_mean     9
_diffrn_reflns_number     5297
_diffrn_reflns_av_R_equivalents     0.0213
_diffrn_reflns_av_unetI/netI     0.0295
_diffrn_reflns_theta_min     2.992
_diffrn_reflns_theta_max     27.577
_diffrn_reflns_theta_full     25.242
_diffrn_measured_fraction_theta_max     0.985
_diffrn_measured_fraction_theta_full     0.992
_diffrn_reflns_limit_h_min     -8
_diffrn_reflns_limit_h_max     8
_diffrn_reflns_limit_k_min     -12
_diffrn_reflns_limit_k_max     12
_diffrn_reflns_limit_l_min     -12
_diffrn_reflns_limit_l_max     13
_diffrn_radiation_probe     x-ray
_refine_special_details     ?
_reflns_number_total     2954
_reflns_number_gt     2743
_reflns_threshold_expression     'I > 2\s(I)'
_refine_ls_structure_factor_coef     Fsqd
_refine_ls_matrix_type     full
_refine_ls_R_factor_all     0.0333
_refine_ls_R_factor_gt     0.0298
_refine_ls_wR_factor_gt     0.0729
_refine_ls_wR_factor_ref     0.0754
_refine_ls_goodness_of_fit_ref     1.091
_refine_ls_restrained_S_all     1.092
_refine_ls_number_reflns     2954
_refine_ls_number_parameters     132
_refine_ls_number_restraints     6
_refine_ls_hydrogen_treatment     constr
_refine_ls_weighting_scheme     calc
_refine_ls_weighting_details
              'w=1/[\s^2^(Fo^2^)+(0.0333P)^2^+2.0511P] where P=(Fo^2^+2Fc^2^)/3'
_atom_sites_solution_hydrogens     geom
_atom_sites_solution_primary     direct
_atom_sites_solution_secondary     ?
_refine_ls_shift/su_max     0.000
_refine_ls_shift/su_mean     0.000
_refine_diff_density_max     0.823
_refine_diff_density_min     -0.914
_refine_ls_extinction_method     none
_refine_ls_extinction_coef     .
loop_
    _atom_type_symbol
    _atom_type_description
    _atom_type_scat_dispersion_real
    _atom_type_scat_dispersion_imag
    _atom_type_scat_source
    'C' 'C' 0.0033 0.0016
                         'International Tables Vol C Tables 4.2.6.8 and 6.1.1.4'
    'H' 'H' 0.0000 0.0000
                         'International Tables Vol C Tables 4.2.6.8 and 6.1.1.4'
    'Br' 'Br' -0.2901 2.4595
                         'International Tables Vol C Tables 4.2.6.8 and 6.1.1.4'
    'Cu' 'Cu' 0.3201 1.2651
                         'International Tables Vol C Tables 4.2.6.8 and 6.1.1.4'
    'S' 'S' 0.1246 0.1234
                         'International Tables Vol C Tables 4.2.6.8 and 6.1.1.4'
_computing_data_collection
;
COLLECT (Nonius, 1997)
;
_computing_cell_refinement
;
HKL Scalepack (Otwinowski & Minor 1997)
;
_computing_data_reduction
;
HKL Denzo and Scalepack (Otwinowski & Minor 1997)
;
_computing_structure_solution
;
SIR97 (Burla <i>et al.</i>,  2007)
;
_computing_structure_refinement
;
<i>SHELXL2018/3</i> (Sheldrick, 2015)
;
_computing_molecular_graphics
;
<i>OLEX2</i> (Dolomanov <i>et al.</i>,  2009)
;
_computing_publication_material
;
<i>OLEX2</i> (Dolomanov <i>et al.</i>,  2009)
;
loop_
    _atom_site_type_symbol
    _atom_site_label
    _atom_site_fract_x
    _atom_site_fract_y
    _atom_site_fract_z
    _atom_site_U_iso_or_equiv
    _atom_site_adp_type
    _atom_site_calc_flag
    _atom_site_occupancy
    _atom_site_disorder_assembly
    _atom_site_disorder_group
    Br Br1 0.66540(5) 0.15468(4) -0.03837(3) 0.01461(10) Uani d 1 . .
    Br Br2 0.83088(5) 0.17939(4) 0.45014(4) 0.01506(10) Uani d 1 . .
    Cu Cu1 0.51313(7) -0.00292(5) 0.16455(5) 0.01505(11) Uani d 1 . .
    Cu Cu2 0.82082(6) -0.08288(5) 0.51958(4) 0.01385(11) Uani d 1 . .
    S S1 0.31065(12) 0.13645(9) 0.26538(8) 0.01195(17) Uani d 1 . .
    S S2 0.70032(12) -0.14665(9) 0.33197(9) 0.01222(17) Uani d 1 . .
    C C1 0.4015(6) 0.3198(4) 0.2177(4) 0.0192(8) Uani d 1 . .
    H H1A 0.375096 0.368406 0.290963 0.023 Uiso calc 1 . .
    H H1B 0.544740 0.320766 0.200413 0.023 Uiso calc 1 . .
    C C2 0.2910(6) 0.3928(4) 0.0890(4) 0.0206(8) Uani d 1 . .
    H H2A 0.354608 0.371724 0.008315 0.025 Uiso calc 1 . .
    H H2B 0.289017 0.496987 0.077765 0.025 Uiso calc 1 . .
    C C3 0.0821(6) 0.3339(4) 0.1059(4) 0.0226(8) Uani d 1 . .
    H H3A 0.010384 0.370283 0.175423 0.027 Uiso calc 1 . .
    H H3B 0.009678 0.363357 0.018959 0.027 Uiso calc 1 . .
    C C4 0.0989(6) 0.1729(4) 0.1496(4) 0.0163(7) Uani d 1 . .
    H H4A 0.121252 0.132901 0.069998 0.020 Uiso calc 1 . .
    H H4B -0.022152 0.131202 0.196654 0.020 Uiso calc 1 . .
    C C5 0.9163(6) -0.2030(4) 0.2504(4) 0.0179(7) Uani d 1 . .
    H H5A 0.902627 -0.175035 0.150356 0.022 Uiso calc 1 . .
    H H5B 1.036738 -0.159227 0.275978 0.022 Uiso calc 1 . .
    C C6 0.9258(7) -0.3639(5) 0.3012(5) 0.0325(10) Uani d 1 . .
    H H6AA 1.003988 -0.405261 0.237893 0.039 Uiso calc 0.771(13) A 1
    H H6AB 0.988725 -0.390717 0.391775 0.039 Uiso calc 0.771(13) A 1
    H H6BC 0.911154 -0.407662 0.223452 0.039 Uiso calc 0.229(13) A 2
    H H6BD 1.055839 -0.392163 0.342976 0.039 Uiso calc 0.229(13) A 2
    C C7A 0.7197(8) -0.4183(6) 0.3098(6) 0.0265(16) Uani d 0.771(13) A 1
    H H7AA 0.716201 -0.518002 0.364131 0.032 Uiso calc 0.771(13) A 1
    H H7AB 0.669637 -0.415264 0.217672 0.032 Uiso calc 0.771(13) A 1
    C C7B 0.7690(16) -0.4178(16) 0.4028(15) 0.016(5) Uiso d 0.229(13) A 2
    H H7BA 0.732673 -0.515246 0.398840 0.019 Uiso calc 0.229(13) A 2
    H H7BB 0.819357 -0.422099 0.495122 0.019 Uiso calc 0.229(13) A 2
    C C8 0.5925(6) -0.3246(4) 0.3767(4) 0.0188(8) Uani d 1 . .
    H H8AA 0.591371 -0.362462 0.476472 0.023 Uiso calc 0.771(13) A 1
    H H8AB 0.455767 -0.321214 0.343042 0.023 Uiso calc 0.771(13) A 1
    H H8BC 0.508814 -0.337978 0.458646 0.023 Uiso calc 0.229(13) A 2
    H H8BD 0.513653 -0.342444 0.300886 0.023 Uiso calc 0.229(13) A 2
loop_
    _atom_site_aniso_label
    _atom_site_aniso_U_11
    _atom_site_aniso_U_22
    _atom_site_aniso_U_33
    _atom_site_aniso_U_12
    _atom_site_aniso_U_13
    _atom_site_aniso_U_23
    Br1 0.01355(17) 0.01735(19) 0.01357(17) -0.00288(13) 0.00077(13)
                                                                    -0.00496(14)
    Br2 0.01333(17) 0.01052(18) 0.02045(19) 0.00292(13) -0.00208(13)
                                                                    -0.00219(14)
    Cu1 0.0167(2) 0.0148(2) 0.0137(2) 0.00320(17) -0.00176(16) -0.00354(17)
    Cu2 0.0162(2) 0.0132(2) 0.0120(2) 0.00180(17) -0.00123(16) -0.00298(17)
    S1 0.0142(4) 0.0100(4) 0.0108(4) 0.0027(3) -0.0016(3) -0.0010(3)
    S2 0.0140(4) 0.0111(4) 0.0119(4) 0.0016(3) -0.0012(3) -0.0037(3)
    C1 0.0254(19) 0.0107(18) 0.0198(18) -0.0041(15) -0.0019(15) -0.0003(14)
    C2 0.0212(19) 0.0146(19) 0.0218(19) 0.0013(15) -0.0009(15) 0.0036(15)
    C3 0.0189(18) 0.018(2) 0.027(2) 0.0055(15) -0.0040(16) 0.0000(16)
    C4 0.0198(17) 0.0151(18) 0.0138(16) 0.0055(14) -0.0060(14) -0.0030(14)
    C5 0.0190(18) 0.0183(19) 0.0159(17) 0.0070(14) 0.0055(14) -0.0033(14)
    C6 0.038(3) 0.021(2) 0.041(3) 0.0089(19) 0.007(2) -0.012(2)
    C7A 0.036(3) 0.018(3) 0.028(3) -0.002(2) -0.010(2) -0.009(2)
    C8 0.0243(19) 0.0141(19) 0.0171(17) -0.0067(15) -0.0020(15) -0.0018(14)
_geom_special_details
;
 All esds (except the esd in the dihedral angle between two l.s. planes)
 are estimated using the full covariance matrix.  The cell esds are taken
 into account individually in the estimation of esds in distances, angles
 and torsion angles; correlations between esds in cell parameters are only
 used when they are defined by crystal symmetry.  An approximate (isotropic)
 treatment of cell esds is used for estimating esds involving l.s. planes.
;
loop_
    _geom_bond_atom_site_label_1
    _geom_bond_atom_site_label_2
    _geom_bond_site_symmetry_2
    _geom_bond_distance
    _geom_bond_publ_flag
    Br1 Cu1 . 2.4755(6) yes
    Br1 Cu1 2_655 2.5000(6) yes
    Br2 Cu2 2_756 2.5349(6) yes
    Br2 Cu2 . 2.4711(6) yes
    Cu1 Cu1 2_655 3.3348(10) yes
    Cu1 S1 . 2.3292(9) yes
    Cu1 S2 . 2.2991(10) yes
    Cu2 Cu2 2_756 2.9044(9) yes
    Cu2 S1 2_656 2.2982(9) yes
    Cu2 S2 . 2.2983(9) yes
    S1 C1 . 1.837(4) ?
    S1 C4 . 1.840(4) ?
    S2 C5 . 1.831(4) ?
    S2 C8 . 1.833(4) ?
    C1 H1A . 0.9900 ?
    C1 H1B . 0.9900 ?
    C1 C2 . 1.523(5) ?
    C2 H2A . 0.9900 ?
    C2 H2B . 0.9900 ?
    C2 C3 . 1.530(5) ?
    C3 H3A . 0.9900 ?
    C3 H3B . 0.9900 ?
    C3 C4 . 1.520(5) ?
    C4 H4A . 0.9900 ?
    C4 H4B . 0.9900 ?
    C5 H5A . 0.9900 ?
    C5 H5B . 0.9900 ?
    C5 C6 . 1.522(6) ?
    C6 H6AA . 0.9900 ?
    C6 H6AB . 0.9900 ?
    C6 H6BC . 0.9900 ?
    C6 H6BD . 0.9900 ?
    C6 C7A . 1.497(7) ?
    C6 C7B . 1.488(12) ?
    C7A H7AA . 0.9900 ?
    C7A H7AB . 0.9900 ?
    C7A C8 . 1.526(6) ?
    C7B H7BA . 0.9900 ?
    C7B H7BB . 0.9900 ?
    C7B C8 . 1.484(12) ?
    C8 H8AA . 0.9900 ?
    C8 H8AB . 0.9900 ?
    C8 H8BC . 0.9900 ?
    C8 H8BD . 0.9900 ?
loop_
    _geom_angle_atom_site_label_1
    _geom_angle_atom_site_label_2
    _geom_angle_atom_site_label_3
    _geom_angle_site_symmetry_1
    _geom_angle_site_symmetry_3
    _geom_angle
    _geom_angle_publ_flag
    Cu1 Br1 Cu1 . 2_655 84.167(19) yes
    Cu2 Br2 Cu2 . 2_756 70.916(19) yes
    Br1 Cu1 Br1 . 2_655 95.832(19) yes
    S1 Cu1 Br1 . . 107.82(3) yes
    S1 Cu1 Br1 . 2_655 114.58(3) yes
    S2 Cu1 Br1 . . 121.51(3) yes
    S2 Cu1 Br1 . 2_655 108.88(3) yes
    S2 Cu1 S1 . . 108.12(3) yes
    Br2 Cu2 Br2 . 2_756 109.084(19) yes
    Br2 Cu2 Cu2 2_756 2_756 53.516(16) ?
    Br2 Cu2 Cu2 . 2_756 55.568(17) ?
    S1 Cu2 Br2 2_656 . 105.18(3) yes
    S1 Cu2 Br2 2_656 2_756 104.86(3) yes
    S1 Cu2 Cu2 2_656 2_756 116.52(3) ?
    S2 Cu2 Br2 . . 104.11(3) yes
    S2 Cu2 Br2 . 2_756 105.71(3) yes
    S2 Cu2 Cu2 . 2_756 116.35(3) ?
    S2 Cu2 S1 . 2_656 127.13(4) yes
    Cu2 S1 Cu1 2_656 . 128.70(4) yes
    C1 S1 Cu1 . . 108.21(14) ?
    C1 S1 Cu2 . 2_656 111.26(13) ?
    C1 S1 C4 . . 94.46(18) ?
    C4 S1 Cu1 . . 102.71(12) ?
    C4 S1 Cu2 . 2_656 105.46(13) ?
    Cu2 S2 Cu1 . . 125.08(4) yes
    C5 S2 Cu1 . . 107.52(13) ?
    C5 S2 Cu2 . . 104.92(13) ?
    C5 S2 C8 . . 93.98(19) ?
    C8 S2 Cu1 . . 108.84(13) ?
    C8 S2 Cu2 . . 111.74(13) ?
    S1 C1 H1A . . 110.6 ?
    S1 C1 H1B . . 110.6 ?
    H1A C1 H1B . . 108.7 ?
    C2 C1 S1 . . 105.9(3) ?
    C2 C1 H1A . . 110.6 ?
    C2 C1 H1B . . 110.6 ?
    C1 C2 H2A . . 110.5 ?
    C1 C2 H2B . . 110.5 ?
    C1 C2 C3 . . 106.3(3) ?
    H2A C2 H2B . . 108.7 ?
    C3 C2 H2A . . 110.5 ?
    C3 C2 H2B . . 110.5 ?
    C2 C3 H3A . . 110.3 ?
    C2 C3 H3B . . 110.3 ?
    H3A C3 H3B . . 108.5 ?
    C4 C3 C2 . . 107.3(3) ?
    C4 C3 H3A . . 110.3 ?
    C4 C3 H3B . . 110.3 ?
    S1 C4 H4A . . 110.7 ?
    S1 C4 H4B . . 110.7 ?
    C3 C4 S1 . . 105.3(3) ?
    C3 C4 H4A . . 110.7 ?
    C3 C4 H4B . . 110.7 ?
    H4A C4 H4B . . 108.8 ?
    S2 C5 H5A . . 110.6 ?
    S2 C5 H5B . . 110.6 ?
    H5A C5 H5B . . 108.7 ?
    C6 C5 S2 . . 105.7(3) ?
    C6 C5 H5A . . 110.6 ?
    C6 C5 H5B . . 110.6 ?
    C5 C6 H6AA . . 110.2 ?
    C5 C6 H6AB . . 110.2 ?
    C5 C6 H6BC . . 109.3 ?
    C5 C6 H6BD . . 109.3 ?
    H6AA C6 H6AB . . 108.5 ?
    H6BC C6 H6BD . . 108.0 ?
    C7A C6 C5 . . 107.7(4) ?
    C7A C6 H6AA . . 110.2 ?
    C7A C6 H6AB . . 110.2 ?
    C7B C6 C5 . . 111.5(6) ?
    C7B C6 H6BC . . 109.3 ?
    C7B C6 H6BD . . 109.3 ?
    C6 C7A H7AA . . 110.0 ?
    C6 C7A H7AB . . 110.0 ?
    C6 C7A C8 . . 108.3(4) ?
    H7AA C7A H7AB . . 108.4 ?
    C8 C7A H7AA . . 110.0 ?
    C8 C7A H7AB . . 110.0 ?
    C6 C7B H7BA . . 109.4 ?
    C6 C7B H7BB . . 109.4 ?
    H7BA C7B H7BB . . 108.0 ?
    C8 C7B C6 . . 111.0(9) ?
    C8 C7B H7BA . . 109.4 ?
    C8 C7B H7BB . . 109.4 ?
    S2 C8 H8AA . . 110.4 ?
    S2 C8 H8AB . . 110.4 ?
    S2 C8 H8BC . . 111.3 ?
    S2 C8 H8BD . . 111.3 ?
    C7A C8 S2 . . 106.8(3) ?
    C7A C8 H8AA . . 110.4 ?
    C7A C8 H8AB . . 110.4 ?
    C7B C8 S2 . . 102.3(6) ?
    C7B C8 H8BC . . 111.3 ?
    C7B C8 H8BD . . 111.3 ?
    H8AA C8 H8AB . . 108.6 ?
    H8BC C8 H8BD . . 109.2 ?
loop_
    _geom_torsion_atom_site_label_1
    _geom_torsion_atom_site_label_2
    _geom_torsion_atom_site_label_3
    _geom_torsion_atom_site_label_4
    _geom_torsion_site_symmetry_1
    _geom_torsion_site_symmetry_2
    _geom_torsion_site_symmetry_3
    _geom_torsion_site_symmetry_4
    _geom_torsion
    _geom_torsion_publ_flag
    Cu1 S1 C1 C2 . . . . 91.5(3) ?
    Cu1 S1 C4 C3 . . . . -123.6(2) ?
    Cu1 S2 C5 C6 . . . . -128.8(3) ?
    Cu1 S2 C8 C7A . . . . 103.2(3) ?
    Cu1 S2 C8 C7B . . . . 143.3(6) ?
    Cu2 S1 C1 C2 2_656 . . . -121.9(2) ?
    Cu2 S1 C4 C3 2_656 . . . 99.7(3) ?
    Cu2 S2 C5 C6 . . . . 96.1(3) ?
    Cu2 S2 C8 C7A . . . . -114.6(3) ?
    Cu2 S2 C8 C7B . . . . -74.5(6) ?
    S1 C1 C2 C3 . . . . 37.0(4) ?
    S2 C5 C6 C7A . . . . 38.3(4) ?
    S2 C5 C6 C7B . . . . -3.4(8) ?
    C1 S1 C4 C3 . . . . -13.8(3) ?
    C1 C2 C3 C4 . . . . -49.3(4) ?
    C2 C3 C4 S1 . . . . 37.6(4) ?
    C4 S1 C1 C2 . . . . -13.4(3) ?
    C5 S2 C8 C7A . . . . -6.8(3) ?
    C5 S2 C8 C7B . . . . 33.3(6) ?
    C5 C6 C7A C8 . . . . -45.0(5) ?
    C5 C6 C7B C8 . . . . 30.0(12) ?
    C6 C7A C8 S2 . . . . 30.3(5) ?
    C6 C7B C8 S2 . . . . -40.9(11) ?
    C8 S2 C5 C6 . . . . -17.7(3) ?
loop_
    _geom_hbond_atom_site_label_D
    _geom_hbond_atom_site_label_H
    _geom_hbond_atom_site_label_A
    _geom_hbond_site_symmetry_A
    _geom_hbond_distance_DH
    _geom_hbond_distance_HA
    _geom_hbond_distance_DA
    _geom_hbond_angle_DHA
    C4 H4B Br2 1_455 0.99 2.902 3.566(4) 125.3
    C5 H5B Br2 2_756 0.99 2.887 3.556(4) 125.6
    C7A H7AA Br2 1_545 0.99 2.952 3.885(6) 157.4
_shelx_space_group_comment
;
The symmetry employed for this shelxl refinement is uniquely defined
by the following loop, which should always be used as a source of
symmetry information in preference to the above space-group names.
They are only intended as comments.
;
_shelx_estimated_absorpt_T_min     0.196
_shelx_estimated_absorpt_T_max     0.444
_shelx_hkl_file
;
   0   0   2  837.20   13.20   1
   0   0  -2  859.10   19.20   1
   0   0   3  644.90   10.40   1
   0   0  -3  635.90   14.60   1
   0   0   4  915.10   14.90   1
   0   0  -4  932.40   21.00   1
   0   0   5  146.50    2.70   1
   0   0  -5  142.30    3.60   1
   0   0   6  621.40   10.50   1
   0   0  -6  601.90   14.60   1
   0   0   7   50.10    1.40   1
   0   0  -7   45.40    2.90   1
   0   0   8  150.80    3.90   1
   0   0  -8  172.30    7.00   1
   0   0   9  124.10    3.60   1
   0   0  -9  106.90    5.20   1
   0   0  10  789.90   19.60   1
   0   0 -10  780.20   30.20   1
   0   0  11    5.10    2.10   1
   0   0 -11    5.50    2.50   1
   0   0  12   13.90    2.10   1
   0  -1  12   50.60    3.80   1
   0   1 -11   -0.40    2.30   1
   0  -1  11    4.00    2.30   1
   0   1 -10 1451.20   53.60   1
   0  -1  10 1389.50   34.10   1
   0   1  -9  218.90    9.60   1
   0  -1   9  227.50    4.80   1
   0   1  -8  727.20   25.10   1
   0  -1   8  707.00   12.50   1
   0   1  -7    1.10    1.30   1
   0  -1   7   -0.30    0.60   1
   0   1  -6  187.80    7.50   1
   0  -1   6  173.40    3.40   1
   0   1  -5  237.40    6.20   1
   0  -1   5  238.40    3.80   1
   0   1  -4  814.10   19.00   1
   0  -1   4  808.10   13.10   1
   0   1  -3  745.20   17.50   1
   0  -1   3  734.90   14.20   1
   0   1  -2  455.00   10.50   1
   0  -1   2  449.90    8.60   1
   0   1  -1   45.60    1.90   1
   0  -1   1   41.30    1.00   1
   0  -1   0   -0.20    0.10   1
   0   1   2  630.80   14.10   1
   0  -1  -2  637.50   11.60   1
   0   1   3 1645.50   29.80   1
   0  -1  -3 1734.20   31.00   1
   0   1   4 4759.50   84.60   1
   0  -1  -4 4960.50   87.90   1
   0   1   5  471.80    9.20   1
   0  -1  -5  461.50    8.70   1
   0   1   6 4974.80   90.10   1
   0  -1  -6 5150.40  112.80   1
   0   1   7  136.30    3.40   1
   0  -1  -7  145.30    5.80   1
   0   1   8  276.10    6.30   1
   0  -1  -8  257.40    9.70   1
   0   1   9  306.10    7.10   1
   0  -1  -9  311.40   12.00   1
   0   1  10    3.80    1.50   1
   0  -1 -10    8.30    1.80   1
   0   1  11    6.50    1.90   1
   0  -1 -11   -1.80    2.40   1
   0   1  12   11.20    2.30   1
   0   1  13    5.70    2.20   1
   0  -2  12  116.30    5.40   1
   0   2 -11    8.60    2.40   1
   0  -2  11   -1.00    1.70   1
   0   2 -10  272.80   12.30   1
   0  -2  10  243.50    7.60   1
   0   2  -9  158.60    7.70   1
   0  -2   9  150.80    4.00   1
   0   2  -8  109.20    5.50   1
   0  -2   8  102.50    2.70   1
   0  -2   7   29.40    1.20   1
   0   2  -6  405.40   14.30   1
   0  -2   6  439.50    7.80   1
   0   2  -5  173.70    5.00   1
   0  -2   5  183.50    4.20   1
   0   2  -4 3314.10   74.60   1
   0  -2   4 3413.20   61.70   1
   0   2  -3 1082.30   25.10   1
   0  -2   3 1098.30   21.00   1
   0   2  -2 2506.40   56.00   1
   0  -2   2 2438.00   44.50   1
   0   2  -1  193.40    4.90   1
   0  -2   1  200.10    3.90   1
   0   2   0   79.50    2.30   1
   0  -2   0   80.10    2.10   1
   0   2   1    1.30    0.60   1
   0  -2  -1    1.90    0.50   1
   0   2   2  672.20   10.80   1
   0  -2  -2  672.30   14.90   1
   0   2   3  716.30   16.00   1
   0  -2  -3  714.40   11.40   1
   0   2   4 1282.20   23.70   1
   0  -2  -4 1317.70   29.20   1
   0   2   5  347.30    7.00   1
   0  -2  -5  348.10    5.80   1
   0   2   6 5416.00  119.70   1
   0  -2  -6 5376.50   96.60   1
   0   2   7    7.00    1.00   1
   0  -2  -7    8.40    0.70   1
   0   2   8  526.20   11.00   1
   0  -2  -8  527.00   13.20   1
   0   2   9  666.60   14.00   1
   0  -2  -9  727.00   25.10   1
   0   2  10 1330.10   33.50   1
   0  -2 -10 1371.60   46.50   1
   0   2  11    4.60    1.90   1
   0  -2 -11    9.50    2.40   1
   0   2  12  343.30   12.50   1
   0   2  13   73.30    4.70   1
   0   3 -11   77.10    6.20   1
   0  -3  11  100.10    7.50   1
   0   3 -10   40.00    4.30   1
   0  -3  10   33.80    3.20   1
   0   3  -9   17.40    3.00   1
   0  -3   9   14.90    1.40   1
   0   3  -8    0.30    2.70   1
   0  -3   8    2.60    1.20   1
   0   3  -7   63.40    4.20   1
   0  -3   7   63.40    2.80   1
   0   3  -6    8.70    1.90   1
   0  -3   6   10.50    1.00   1
   0   3  -5  267.50   10.40   1
   0  -3   5  273.30    5.90   1
   0   3  -4 1601.40   37.40   1
   0  -3   4 1657.60   30.60   1
   0   3  -3 1078.20   20.60   1
   0  -3   3 1115.60   20.90   1
   0   3  -2 1231.70   28.40   1
   0  -3   2 1196.00   22.30   1
   0   3  -1  199.00    5.30   1
   0  -3   1  198.10    5.40   1
   0   3   0 1415.70   32.30   1
   0  -3   0 1432.60   32.50   1
   0   3   1  301.40   10.50   1
   0  -3  -1  289.20    7.10   1
   0   3   2 1932.70   43.00   1
   0  -3  -2 1911.30   42.40   1
   0   3   3 1026.90   16.60   1
   0  -3  -3 1052.60   23.90   1
   0   3   4  788.20   17.90   1
   0  -3  -4  763.70   12.40   1
   0   3   5   11.90    0.70   1
   0  -3  -5   11.50    0.60   1
   0   3   6  837.40   19.40   1
   0  -3  -6  836.40   12.40   1
   0   3   7    1.40    0.70   1
   0  -3  -7    2.80    0.70   1
   0   3   8  475.80   11.40   1
   0  -3  -8  466.10   11.20   1
   0   3   9  705.80   17.40   1
   0  -3  -9  663.70   16.40   1
   0   3  10 1660.80   40.40   1
   0  -3 -10 1824.40   61.80   1
   0   3  11    8.00    2.00   1
   0  -3 -11   10.50    2.20   1
   0   3  12  502.30   17.90   1
   0   3  13   28.30    2.60   1
   0  -4  11  262.90   14.50   1
   0   4 -10   54.20    5.20   1
   0  -4  10   46.10    4.80   1
   0   4  -9    9.90    3.60   1
   0  -4   9    9.20    1.30   1
   0   4  -8    9.40    2.60   1
   0  -4   8    5.70    1.00   1
   0   4  -7  299.90   12.00   1
   0  -4   7  313.00    8.60   1
   0   4  -6  743.90   25.90   1
   0  -4   6  698.50   17.20   1
   0   4  -5  365.00   14.20   1
   0  -4   5  382.30    8.60   1
   0   4  -4    5.90    2.50   1
   0  -4   4    2.60    0.70   1
   0   4  -3 1187.40   27.90   1
   0  -4   3 1163.10   21.80   1
   0   4  -2   93.00    3.10   1
   0  -4   2   90.70    3.20   1
   0   4  -1  181.10    4.80   1
   0  -4   1  176.50    4.80   1
   0   4   0 1919.70   35.10   1
   0  -4   0 1912.10   44.20   1
   0   4   1   40.30    1.60   1
   0  -4  -1   36.00    1.60   1
   0   4   2 1559.50   35.60   1
   0  -4  -2 1506.50   33.50   1
   0   4   3  708.50   11.60   1
   0  -4  -3  748.90   17.10   1
   0   4   4 3625.20   51.00   1
   0  -4  -4 3741.30   82.30   1
   0   4   5  277.70    5.90   1
   0  -4  -5  294.50    7.10   1
   0   4   6  141.50    3.40   1
   0  -4  -6  147.20    2.90   1
   0   4   7   -0.10    0.70   1
   0  -4  -7   -0.10    0.50   1
   0   4   8   16.60    1.10   1
   0  -4  -8   15.30    0.80   1
   0   4   9  300.00    7.80   1
   0  -4  -9  276.90    6.20   1
   0   4  10    2.40    1.30   1
   0  -4 -10    3.10    1.00   1
   0   4  11   36.30    2.40   1
   0  -4 -11   30.40    3.00   1
   0   4  12  466.80   16.90   1
   0   4  13    6.90    2.80   1
   0   5 -10   16.50    2.80   1
   0  -5  10   25.60    4.00   1
   0   5  -9   92.70    6.20   1
   0  -5   9   80.20    6.50   1
   0   5  -8  222.40   10.80   1
   0  -5   8  204.60    6.80   1
   0   5  -7 1423.40   50.20   1
   0  -5   7 1548.50   37.60   1
   0   5  -6  568.30   20.90   1
   0  -5   6  541.30   13.60   1
   0   5  -5  161.60    7.40   1
   0  -5   5  175.70    4.80   1
   0   5  -4  132.60    6.40   1
   0  -5   4  155.60    6.70   1
   0   5  -3   -5.80    2.40   1
   0  -5   3    6.20    1.60   1
   0   5  -2   15.70    1.50   1
   0  -5   2   18.20    1.60   1
   0   5  -1  117.50    3.70   1
   0  -5   1  101.20    3.60   1
   0   5   0  560.40   10.90   1
   0  -5   0  527.80   12.90   1
   0   5   1  276.80    5.70   1
   0  -5  -1  255.20    7.00   1
   0   5   2   36.50    1.40   1
   0  -5  -2   37.40    1.70   1
   0   5   3  669.10   13.00   1
   0  -5  -3  654.90   15.90   1
   0   5   4 2427.30   34.70   1
   0  -5  -4 2469.00   54.70   1
   0   5   5  301.30    5.60   1
   0  -5  -5  310.60    7.60   1
   0   5   6  591.00   11.90   1
   0  -5  -6  601.30   21.00   1
   0   5   7    2.10    0.90   1
   0  -5  -7   -0.50    1.60   1
   0   5   8  873.10   21.70   1
   0  -5  -8  851.90   17.20   1
   0   5   9   82.00    2.70   1
   0  -5  -9   84.50    2.50   1
   0   5  10  999.30   33.10   1
   0  -5 -10  932.30   23.70   1
   0   5  11    2.10    1.80   1
   0  -5 -11    4.30    1.70   1
   0   5  12   80.40    4.00   1
   0   5  13   -3.10    1.80   1
   0   6  -9    1.20    2.20   1
   0  -6   9    0.40    2.50   1
   0   6  -8  460.70   19.50   1
   0  -6   8  432.10   17.40   1
   0   6  -7  997.60   38.30   1
   0  -6   7  952.70   34.50   1
   0   6  -6   34.60    3.60   1
   0  -6   6   17.00    3.30   1
   0   6  -5  442.80   16.50   1
   0  -6   5  445.10   17.10   1
   0   6  -4   33.60    3.80   1
   0  -6   4   50.30    4.60   1
   0   6  -3  687.10   24.60   1
   0  -6   3  624.00   21.50   1
   0   6  -2   51.90    4.20   1
   0  -6   2   26.10    4.00   1
   0   6  -1  368.70    9.90   1
   0  -6   1  395.10   14.20   1
   0   6   0 2531.10   58.50   1
   0  -6   0 2545.70   84.60   1
   0   6   1  683.40   13.40   1
   0  -6  -1  651.60   16.10   1
   0   6   2    6.30    0.80   1
   0  -6  -2    7.80    1.20   1
   0   6   3  413.60    8.50   1
   0  -6  -3  371.40   13.10   1
   0   6   4  151.60    2.90   1
   0  -6  -4  154.20    6.10   1
   0   6   5  308.70    5.20   1
   0  -6  -5  323.40   11.40   1
   0   6   6    2.00    0.70   1
   0  -6  -6    4.90    1.60   1
   0   6   7   -0.10    1.00   1
   0  -6  -7   -5.60    1.70   1
   0   6   8  312.90    7.40   1
   0  -6  -8  313.20   12.00   1
   0   6   9   10.10    1.50   1
   0  -6  -9   10.70    1.70   1
   0   6  10 1627.90   40.30   1
   0  -6 -10 1727.20   62.90   1
   0   6  11    4.10    1.80   1
   0   6  12   36.40    2.80   1
   0   7  -8  282.10   16.20   1
   0  -7   8  239.50   14.00   1
   0   7  -7  126.50    7.20   1
   0  -7   7   90.40    6.20   1
   0   7  -6   55.30    5.00   1
   0  -7   6   37.10    3.90   1
   0   7  -5  233.80   11.20   1
   0  -7   5  244.40   10.20   1
   0   7  -4  672.90   24.20   1
   0  -7   4  671.10   25.30   1
   0   7  -3  426.90   16.00   1
   0  -7   3  407.90   16.50   1
   0   7  -2  645.30   22.80   1
   0  -7   2  616.20   21.80   1
   0   7  -1  861.50   29.40   1
   0  -7   1  869.60   29.80   1
   0   7   0  701.20   24.60   1
   0  -7   0  710.10   24.90   1
   0   7   1  936.20   22.80   1
   0  -7  -1  911.30   30.60   1
   0   7   2   27.90    1.40   1
   0  -7  -2   30.90    3.00   1
   0   7   3  133.30    3.50   1
   0  -7  -3  126.60    6.70   1
   0   7   4  175.00    4.60   1
   0  -7  -4  197.60    8.00   1
   0   7   5  118.80    3.00   1
   0  -7  -5  116.80    5.30   1
   0   7   6  760.60   12.20   1
   0  -7  -6  821.10   28.30   1
   0   7   7  149.90    4.00   1
   0  -7  -7  141.30    5.90   1
   0   7   8   11.50    1.50   1
   0  -7  -8    7.90    1.70   1
   0   7   9   14.90    1.70   1
   0  -7  -9    6.60    1.60   1
   0   7  10  620.80   16.70   1
   0   7  11    2.70    1.90   1
   0   7  12    3.70    1.70   1
   0   8  -7  176.30   10.90   1
   0  -8   7  179.20   11.30   1
   0   8  -6   11.90    3.00   1
   0  -8   6   -1.10    3.00   1
   0   8  -5    2.50    2.40   1
   0  -8   5   -2.90    3.10   1
   0   8  -4  493.70   19.60   1
   0  -8   4  489.40   20.60   1
   0   8  -3   -3.10    3.70   1
   0  -8   3    8.40    4.30   1
   0   8  -2 1000.80   34.50   1
   0  -8   2  983.10   34.00   1
   0   8  -1  480.10   17.80   1
   0  -8   1  443.00   16.70   1
   0   8   0    3.50    2.40   1
   0  -8   0   21.90    3.30   1
   0   8   1 1151.20   27.00   1
   0  -8  -1 1170.80   38.70   1
   0   8   2  558.40   14.10   1
   0   8   3  487.40   12.60   1
   0  -8  -3  468.60   17.20   1
   0   8   4    9.90    1.20   1
   0  -8  -4   12.60    2.80   1
   0   8   5   88.20    2.40   1
   0  -8  -5   90.60    5.20   1
   0   8   6  567.00   10.80   1
   0  -8  -6  540.10   19.90   1
   0   8   7  965.20   19.30   1
   0  -8  -7  984.50   34.50   1
   0   8   8   15.10    2.00   1
   0  -8  -8    7.70    2.30   1
   0   8   9   29.70    2.50   1
   0  -8  -9   33.80    3.00   1
   0   8  10   47.60    2.90   1
   0   8  11   81.00    4.20   1
   0   9  -6   67.70    5.90   1
   0  -9   6   90.50    7.50   1
   0   9  -5   36.10    4.90   1
   0  -9   5   42.80    5.80   1
   0   9  -4   30.00    4.00   1
   0  -9   4   11.10    3.60   1
   0   9  -3  992.80   35.20   1
   0  -9   3  974.10   36.70   1
   0   9  -2  313.20   13.30   1
   0  -9   2  326.60   15.00   1
   0   9  -1   -6.80    2.60   1
   0  -9   1   10.80    3.50   1
   0   9   0  132.60    7.10   1
   0  -9   0  150.90    8.00   1
   0   9   1  166.00    8.10   1
   0  -9  -1  189.90    8.30   1
   0   9   2  961.40   23.20   1
   0  -9  -2  882.70   31.10   1
   0   9   3   89.90    3.30   1
   0  -9  -3   87.20    5.40   1
   0   9   4  403.60   11.30   1
   0  -9  -4  383.20   16.10   1
   0   9   5  246.70    6.00   1
   0  -9  -5  226.90   10.70   1
   0   9   6    2.70    1.10   1
   0  -9  -6    4.50    2.00   1
   0   9   7 1174.60   24.50   1
   0  -9  -7 1158.40   41.70   1
   0   9   8    3.50    1.90   1
   0  -9  -8    7.80    2.80   1
   0   9   9    7.80    2.40   1
   0   9  10  150.00    7.10   1
   0   9  11  132.20    6.50   1
   0  10  -5   12.70    4.30   1
   0 -10   5   31.80    6.00   1
   0  10  -4  141.30    9.40   1
   0 -10   4  152.20   11.00   1
   0  10  -3 1636.30   71.80   1
   0 -10   3 1770.10   81.30   1
   0  10  -2   95.90    5.90   1
   0 -10   2   86.20    6.60   1
   0  10  -1  182.30    9.80   1
   0 -10   1  188.00   10.40   1
   0  10   0   -6.80    2.70   1
   0 -10   0    6.20    3.30   1
   0  10   1   58.50    4.30   1
   0 -10  -1   60.30    5.00   1
   0  10   2  197.30    9.60   1
   0 -10  -2  167.10    9.30   1
   0  10   3  184.40    5.70   1
   0 -10  -3  192.20    9.90   1
   0  10   4  751.30   19.60   1
   0 -10  -4  699.60   28.60   1
   0  10   5   41.40    2.10   1
   0 -10  -5   34.40    3.70   1
   0  10   6  137.50    5.30   1
   0 -10  -6  111.30    6.70   1
   0  10   7  393.40    9.40   1
   0 -10  -7  426.70   18.20   1
   0  10   8  163.20    5.50   1
   0  10   9    2.70    1.70   1
   0  10  10    9.10    2.40   1
   0  11  -3  454.80   23.80   1
   0 -11   3  460.50   25.40   1
   0  11  -2  255.50   15.00   1
   0 -11   2  243.60   14.60   1
   0  11  -1  152.00   10.10   1
   0 -11   1  113.50    9.10   1
   0  11   0  175.20   10.30   1
   0 -11   0  176.90   11.60   1
   0  11   1  251.50   11.90   1
   0 -11  -1  274.90   13.20   1
   0  11   2  281.80   12.50   1
   0 -11  -2  232.00   11.60   1
   0  11   3 1254.60   42.90   1
   0 -11  -3 1240.20   45.40   1
   0  11   4  267.50   11.70   1
   0 -11  -4  242.60   12.10   1
   0  11   5   13.80    1.90   1
   0 -11  -5   11.50    2.50   1
   0  11   6   13.20    1.80   1
   0 -11  -6   12.30    3.10   1
   0  11   7    2.80    1.40   1
   0  11   8  232.20    8.00   1
   0  11   9    5.30    2.10   1
   0 -12   0  706.20   34.40   1
   0  12   1   31.30    4.00   1
   0 -12  -1   24.30    4.50   1
   0  12   2  574.60   29.80   1
   0 -12  -2  504.90   29.00   1
   0  12   3  954.60   45.30   1
   0 -12  -3  895.70   46.00   1
   0 -12  -4   11.20    4.70   1
   0  12   5   35.00    3.00   1
   0 -12  -5   33.50    4.10   1
   0  12   6  130.60    6.20   1
   0  12   7  252.30   15.00   1
   1 -12  -6   79.30    7.50   1
  -1  12   6   69.60    3.90   1
   1 -12  -5    7.50    2.60   1
  -1  12   5    2.60    1.70   1
   1 -12  -4  335.70   20.60   1
  -1  12   4  354.30   18.40   1
   1 -12  -3   21.60    4.50   1
  -1  12   3   30.70    4.10   1
   1 -12  -2  272.60   16.60   1
  -1  12   2  212.40   13.50   1
   1 -12  -1   12.10    5.00   1
  -1  12   1    2.20    3.90   1
   1 -12   0  133.40   11.40   1
  -1  12   0  139.30    9.80   1
  -1  11   8   80.60    4.50   1
   1 -11  -7   26.70    3.70   1
  -1  11   7   35.60    2.30   1
   1 -11  -6   41.50    4.70   1
  -1  11   6   34.40    2.20   1
   1 -11  -5   63.20    6.00   1
  -1  11   5   45.60    3.20   1
   1 -11  -4  542.80   24.80   1
  -1  11   4  620.80   23.90   1
   1 -11  -3  124.30    8.50   1
  -1  11   3  167.60    8.40   1
   1 -11  -2  217.90   12.50   1
  -1  11   2  205.30   10.20   1
   1 -11  -1    6.80    4.90   1
  -1  11   1    9.00    4.00   1
   1 -11   0  109.50    8.60   1
  -1  11   0  106.80    7.40   1
   1 -11   1   -0.10    3.60   1
  -1  11  -1    7.40    2.90   1
   1 -11   2  183.50   11.40   1
  -1  11  -2  204.30   12.20   1
   1 -11   3   47.10    5.20   1
  -1  11  -3   21.50    4.70   1
  -1  10  10  297.60   11.50   1
  -1  10   9  153.70    7.00   1
   1 -10  -8  746.00   36.60   1
  -1  10   8  815.00   27.70   1
   1 -10  -7   90.00    6.00   1
  -1  10   7   67.50    2.90   1
   1 -10  -6  962.00   38.30   1
  -1  10   6  867.30   24.10   1
   1 -10  -5   -0.50    2.10   1
  -1  10   5    4.80    1.40   1
   1 -10  -4   13.50    2.80   1
  -1  10   4   18.40    2.00   1
   1 -10  -3  372.40   15.40   1
  -1  10   3  393.70   10.60   1
   1 -10  -2    7.70    3.00   1
  -1  10   2   -3.00    2.10   1
   1 -10  -1   54.50    4.70   1
  -1  10   1   49.60    4.20   1
   1 -10   0  213.70   10.60   1
  -1  10   0  185.70    9.40   1
   1 -10   1   35.20    4.20   1
  -1  10  -1   39.40    4.60   1
   1 -10   2  292.20   15.00   1
  -1  10  -2  338.80   15.50   1
   1 -10   3  189.80   13.00   1
  -1  10  -3  179.20   11.40   1
   1 -10   4  306.70   17.40   1
  -1  10  -4  328.60   17.40   1
   1 -10   5    8.00    3.80   1
  -1  10  -5   15.20    4.10   1
  -1   9  11    6.40    2.10   1
  -1   9  10  110.80    5.40   1
   1  -9  -9  190.10   10.60   1
  -1   9   9  219.10    8.70   1
   1  -9  -8  529.40   20.40   1
  -1   9   8  539.20   15.00   1
   1  -9  -7   -3.60    2.30   1
  -1   9   7    0.80    1.10   1
   1  -9  -6 2259.80   76.20   1
  -1   9   6 2304.60   44.80   1
   1  -9  -5    1.80    3.10   1
  -1   9   5    7.20    1.60   1
   1  -9  -4  453.50   18.40   1
  -1   9   4  486.00   13.10   1
   1  -9  -3  605.70   22.20   1
  -1   9   3  706.70   18.10   1
   1  -9  -2  962.60   34.20   1
  -1   9   2 1008.80   25.10   1
   1  -9  -1    5.80    2.80   1
  -1   9   1    1.30    0.80   1
   1  -9   0  146.70    7.50   1
  -1   9   0  157.70    7.70   1
   1  -9   1   19.10    3.60   1
  -1   9  -1   16.10    2.90   1
   1  -9   2   94.60    7.30   1
  -1   9  -2  116.70    7.10   1
   1  -9   3  340.50   14.20   1
  -1   9  -3  348.30   15.20   1
   1  -9   4  322.90   15.50   1
  -1   9  -4  304.60   14.50   1
   1  -9   5  128.70    9.30   1
  -1   9  -5  110.90    8.80   1
   1  -9   6   81.40    7.30   1
  -1   9  -6   66.90    5.80   1
  -1   8  11   10.00    2.00   1
   1  -8 -10   68.20    4.80   1
  -1   8  10   69.00    3.90   1
   1  -8  -9  173.60    8.50   1
  -1   8   9  175.10    6.30   1
   1  -8  -8    6.50    2.00   1
  -1   8   8   -0.40    1.70   1
   1  -8  -7  314.10   12.30   1
  -1   8   7  337.30    9.60   1
   1  -8  -6  855.80   29.00   1
  -1   8   6  781.70   17.10   1
   1  -8  -5  127.80    6.50   1
  -1   8   5  131.90    3.80   1
   1  -8  -4  822.70   28.50   1
  -1   8   4  889.80   30.70   1
   1  -8  -3  902.50   32.40   1
  -1   8   3  908.00   31.40   1
   1  -8  -2 1770.10   61.70   1
  -1   8   2 1850.50   61.80   1
   1  -8  -1    3.00    2.30   1
  -1   8   1   11.90    2.60   1
   1  -8   0 1938.80   64.10   1
  -1   8   0 1946.80   44.20   1
   1  -8   1    0.90    2.80   1
  -1   8  -1    0.90    2.20   1
   1  -8   2  526.70   19.40   1
  -1   8  -2  460.20   17.20   1
   1  -8   3  521.70   20.00   1
  -1   8  -3  528.70   20.50   1
   1  -8   4   32.20    5.60   1
  -1   8  -4   41.50    4.10   1
   1  -8   5  196.20   10.00   1
  -1   8  -5  168.00    9.50   1
   1  -8   6    3.40    3.60   1
  -1   8  -6   11.50    3.10   1
   1  -8   7   18.70    4.50   1
  -1   8  -7   13.70    3.10   1
  -1   7  12  116.50    5.60   1
  -1   7  11    1.30    2.20   1
   1  -7 -10  571.00   21.70   1
  -1   7  10  557.70   15.20   1
   1  -7  -9  181.40    8.10   1
  -1   7   9  171.90    6.00   1
   1  -7  -8 1084.10   38.00   1
  -1   7   8 1095.50   26.40   1
   1  -7  -7  551.00   19.50   1
  -1   7   7  526.50   11.80   1
   1  -7  -6   28.50    2.90   1
  -1   7   6   30.30    1.30   1
   1  -7  -5  301.20   11.60   1
  -1   7   5  269.00    5.40   1
   1  -7  -4   45.90    3.30   1
  -1   7   4   34.70    2.20   1
   1  -7  -3   12.00    2.40   1
  -1   7   3   13.40    1.40   1
   1  -7  -2  153.60    7.40   1
  -1   7   2  154.90    6.70   1
   1  -7  -1    1.50    3.20   1
  -1   7   1    8.10    2.90   1
   1  -7   0 3897.00  129.60   1
  -1   7   0 4067.40  129.70   1
   1  -7   1  143.50    6.60   1
  -1   7  -1  134.90    3.80   1
   1  -7   2 1320.10   44.40   1
  -1   7  -2 1273.90   43.20   1
   1  -7   3  910.10   30.90   1
  -1   7  -3  935.50   32.80   1
   1  -7   4  807.00   29.30   1
  -1   7  -4  826.90   30.00   1
   1  -7   5   26.60    3.90   1
  -1   7  -5   35.10    3.60   1
   1  -7   6  552.20   21.40   1
  -1   7  -6  526.80   21.60   1
   1  -7   7   32.50    4.30   1
  -1   7  -7   29.20    4.00   1
   1  -7   8   36.10    5.10   1
  -1   7  -8   23.50    3.90   1
  -1   6  12   20.10    2.30   1
  -1   6  11    4.60    1.70   1
   1  -6 -10  641.50   24.50   1
  -1   6  10  652.20   17.20   1
   1  -6  -9  112.40    5.40   1
  -1   6   9  115.00    4.40   1
   1  -6  -8 1112.50   38.00   1
  -1   6   8 1071.50   22.10   1
   1  -6  -7  155.40    6.60   1
  -1   6   7  136.30    4.30   1
   1  -6  -6  409.10   14.30   1
  -1   6   6  400.10   10.00   1
   1  -6  -5   15.20    1.90   1
  -1   6   5   16.90    0.90   1
   1  -6  -4 1544.80   51.00   1
  -1   6   4 1479.10   28.00   1
   1  -6  -3    6.10    2.00   1
  -1   6   3    2.20    1.60   1
   1  -6  -2 1242.30   40.00   1
  -1   6   2 1183.80   28.50   1
   1  -6  -1    7.90    3.00   1
  -1   6   1    9.00    1.50   1
   1  -6   0 1057.50   34.90   1
  -1   6   0  993.10   24.80   1
   1  -6   1   78.30    4.10   1
  -1   6  -1   84.10    2.60   1
   1  -6   2  133.10    6.80   1
  -1   6  -2  148.70    4.10   1
   1  -6   3  362.80   14.20   1
  -1   6  -3  350.60   13.20   1
   1  -6   4 1423.80   47.90   1
  -1   6  -4 1377.10   47.70   1
  -1   6  -5    8.50    3.10   1
   1  -6   6 1861.40   62.70   1
  -1   6  -6 2007.50   67.50   1
   1  -6   7   52.90    4.90   1
  -1   6  -7   43.00    3.90   1
   1  -6   8  510.80   21.30   1
  -1   6  -8  543.90   22.10   1
   1  -6   9  107.00    8.20   1
  -1   6  -9   97.70    7.30   1
   1  -5 -11   64.40    4.40   1
  -1   5  11   64.20    3.70   1
   1  -5 -10   95.40    5.20   1
  -1   5  10   85.80    3.90   1
   1  -5  -9   54.70    2.30   1
  -1   5   9   49.80    2.90   1
   1  -5  -8   70.40    3.70   1
  -1   5   8   63.80    2.20   1
   1  -5  -7   32.50    2.40   1
  -1   5   7   29.10    1.50   1
   1  -5  -6  158.90    6.40   1
  -1   5   6  156.10    4.50   1
   1  -5  -5   74.90    4.00   1
  -1   5   5   72.60    1.90   1
   1  -5  -4 3154.40   70.20   1
  -1   5   4 3094.20   48.90   1
   1  -5  -3  361.30    8.80   1
  -1   5   3  374.30    9.00   1
   1  -5  -2 3863.20   85.90   1
  -1   5   2 3977.80   89.50   1
   1  -5  -1  542.40   13.20   1
  -1   5   1  553.60   14.10   1
   1  -5   0   47.20    2.20   1
  -1   5   0   55.00    2.40   1
   1  -5   1   17.20    2.30   1
  -1   5  -1   10.60    1.40   1
   1  -5   2  754.30   19.00   1
  -1   5  -2  793.70   18.50   1
   1  -5   3    6.70    1.50   1
  -1   5  -3    6.00    0.90   1
   1  -5   4    4.40    1.60   1
   1  -5   5  326.10   13.10   1
  -1   5  -5  325.80   13.20   1
   1  -5   6 1575.60   53.10   1
   1  -5   7   17.00    3.20   1
  -1   5  -7    6.10    2.30   1
   1  -5   8  313.80    9.80   1
  -1   5  -8  268.10   12.90   1
   1  -5   9  192.70    7.50   1
  -1   5  -9  168.90   10.30   1
   1  -5  10  391.90   20.40   1
  -1   4  13  374.60   15.00   1
  -1   4  12  434.70   15.90   1
   1  -4 -11  257.80   11.40   1
  -1   4  11  222.90    7.20   1
   1  -4 -10   73.40    2.80   1
  -1   4  10   67.10    3.20   1
   1  -4  -9   47.70    1.50   1
  -1   4   9   39.00    1.70   1
   1  -4  -8  139.90    3.20   1
  -1   4   8  126.10    3.40   1
   1  -4  -7    3.60    1.20   1
  -1   4   7    1.50    0.80   1
   1  -4  -6  353.30    8.80   1
  -1   4   6  351.40    8.80   1
   1  -4  -5  361.70   13.00   1
  -1   4   5  348.70    8.70   1
   1  -4  -4  987.40   22.80   1
  -1   4   4 1015.60   16.60   1
   1  -4  -3  309.20    7.50   1
  -1   4   3  318.60    6.40   1
   1  -4  -2 1617.90   36.70   1
  -1   4   2 1597.20   36.50   1
   1  -4  -1  633.10   14.70   1
  -1   4   1  602.40   14.40   1
   1  -4   0  571.10   13.60   1
  -1   4   0  586.20   14.20   1
   1  -4   1  195.80    5.50   1
  -1   4  -1  193.00    5.20   1
   1  -4   2 4455.00   98.50   1
  -1   4  -2 4632.30   83.60   1
   1  -4   3   46.40    2.40   1
  -1   4  -3   50.60    1.70   1
   1  -4   4 1616.40   37.10   1
  -1   4  -4 1806.00   58.70   1
   1  -4   5   61.00    2.10   1
  -1   4  -5   48.30    3.60   1
   1  -4   6   73.40    2.50   1
  -1   4  -6   74.60    5.10   1
   1  -4   7  287.30    8.30   1
  -1   4  -7  356.70   14.20   1
   1  -4   8   40.20    2.00   1
  -1   4  -8   42.80    3.70   1
   1  -4   9  349.30    8.40   1
  -1   4  -9  367.60   16.10   1
   1  -4  10  464.70   17.20   1
  -1   4 -10  486.80   24.70   1
   1  -4  11   32.30    4.20   1
  -1   3  13  363.00   14.90   1
  -1   3  12    1.70    1.70   1
   1  -3 -11  410.70   15.40   1
  -1   3  11  394.20   11.40   1
   1  -3 -10  173.40    7.80   1
  -1   3  10  173.20    5.70   1
   1  -3  -9  206.60    8.50   1
  -1   3   9  203.90    5.00   1
   1  -3  -8  325.30    6.80   1
  -1   3   8  331.70    7.40   1
   1  -3  -7  448.20    8.70   1
  -1   3   7  412.00   10.10   1
   1  -3  -6 1090.10   17.60   1
  -1   3   6 1093.50   25.20   1
   1  -3  -5 1966.10   31.30   1
  -1   3   5 1955.60   44.00   1
   1  -3  -4   19.60    0.80   1
  -1   3   4   21.70    1.40   1
   1  -3  -3 1182.40   26.40   1
  -1   3   3 1199.40   19.40   1
   1  -3  -2   43.50    1.50   1
  -1   3   2   41.00    1.40   1
   1  -3  -1  396.00    9.70   1
  -1   3   1  398.30    9.70   1
   1  -3   0  182.20    4.90   1
  -1   3   0  182.10    4.70   1
   1  -3   1  312.80    7.60   1
  -1   3  -1  326.30    8.40   1
   1  -3   2 2333.70   52.10   1
  -1   3  -2 2429.10   44.60   1
   1  -3   3  276.70    7.00   1
  -1   3  -3  294.20    6.20   1
   1  -3   4 2639.70   59.20   1
  -1   3  -4 2577.10   47.80   1
   1  -3   5  508.30   10.10   1
  -1   3  -5  501.70   18.30   1
   1  -3   6  525.40   10.90   1
  -1   3  -6  511.50   18.40   1
   1  -3   7  179.90    3.90   1
  -1   3  -7  159.70    7.80   1
   1  -3   8 1264.10   22.00   1
  -1   3  -8 1285.90   43.40   1
   1  -3   9  261.80    6.60   1
  -1   3  -9  253.00   11.00   1
   1  -3  10   27.70    2.50   1
  -1   3 -10   23.90    3.30   1
   1  -3  11   12.80    2.40   1
  -1   2  13   60.40    3.70   1
  -1   2  12  150.50    6.30   1
   1  -2 -11  131.40    7.40   1
  -1   2  11  118.60    4.60   1
   1  -2 -10   84.20    4.70   1
  -1   2  10   99.70    4.50   1
   1  -2  -9   26.80    2.60   1
  -1   2   9   28.70    1.40   1
   1  -2  -8  179.20    6.90   1
  -1   2   8  174.50    4.10   1
   1  -2  -7 1998.10   62.90   1
  -1   2   7 2037.60   46.30   1
   1  -2  -6  210.40    4.40   1
  -1   2   6  209.90    5.30   1
   1  -2  -5 1234.60   28.00   1
  -1   2   5 1263.00   28.30   1
   1  -2  -4   15.60    0.60   1
  -1   2   4   13.50    0.80   1
   1  -2  -3   75.70    1.70   1
  -1   2   3   76.60    2.10   1
   1  -2  -2 1346.30   24.40   1
  -1   2   2 1383.70   30.80   1
   1  -2  -1 2338.80   51.80   1
  -1   2   1 2270.90   50.60   1
   1  -2   0 1535.20   34.50   1
  -1   2   0 1503.50   33.80   1
   1  -2   1  753.10   24.50   1
  -1   2  -1  730.50   16.90   1
   1  -2   2    1.50    0.70   1
  -1   2  -2    3.10    0.70   1
   1  -2   3  467.60    9.00   1
  -1   2  -3  432.30    8.60   1
   1  -2   4 1097.20   20.70   1
  -1   2  -4 1078.50   20.80   1
   1  -2   5  557.30    9.30   1
  -1   2  -5  515.30   10.70   1
   1  -2   6  497.60    8.60   1
  -1   2  -6  490.20   17.40   1
   1  -2   7   68.40    1.90   1
  -1   2  -7   66.40    3.80   1
   1  -2   8 1810.50   30.40   1
  -1   2  -8 1783.50   60.70   1
   1  -2   9    7.50    1.10   1
  -1   2  -9   14.20    2.90   1
   1  -2  10  730.60   15.70   1
  -1   2 -10  756.90   30.50   1
   1  -2  11    4.60    2.00   1
   1  -2  12   68.30    4.40   1
  -1   1  12   27.70    3.20   1
   1  -1 -11   80.80    5.30   1
  -1   1  11   84.40    4.00   1
   1  -1 -10  144.60    7.00   1
  -1   1  10  114.20    4.40   1
   1  -1  -9  262.30    9.80   1
  -1   1   9  246.70    6.20   1
   1  -1  -8 1330.30   44.10   1
  -1   1   8 1326.20   25.40   1
   1  -1  -7 1177.90   38.70   1
  -1   1   7 1182.90   27.60   1
   1  -1  -6    1.90    0.60   1
  -1   1   6    1.80    0.60   1
   1  -1  -5  555.30   13.30   1
  -1   1   5  554.90   13.00   1
   1  -1  -4  391.00    7.30   1
  -1   1   4  388.00    9.00   1
   1  -1  -3 1272.30   28.30   1
  -1   1   3 1262.10   28.30   1
   1  -1  -2  385.80    8.90   1
  -1   1   2  407.50    9.30   1
   1  -1  -1 2067.50   45.50   1
  -1   1   1 2073.40   45.10   1
   1  -1   0  204.40    4.80   1
  -1   1   0  205.90    6.80   1
   1  -1   1 2000.30   43.90   1
  -1   1  -1 2037.80   45.40   1
   1  -1   2  693.50   13.00   1
  -1   1  -2  677.60   12.70   1
   1  -1   3 1195.70   19.30   1
  -1   1  -3 1180.70   22.10   1
   1  -1   4   25.50    0.90   1
  -1   1  -4   25.70    1.00   1
   1  -1   5 1649.80   26.40   1
  -1   1  -5 1620.40   31.20   1
   1  -1   6  144.70    2.90   1
  -1   1  -6  140.00    3.90   1
   1  -1   7   75.90    1.90   1
  -1   1  -7   67.10    3.90   1
   1  -1   8  233.20    4.60   1
  -1   1  -8  244.90    9.90   1
   1  -1   9    3.30    0.90   1
  -1   1  -9   12.70    2.40   1
   1  -1  10 1064.90   21.40   1
  -1   1 -10 1111.70   40.30   1
   1  -1  11   81.50    4.20   1
   1  -1  12  224.30    9.30   1
  -1   0  12   79.50    4.70   1
   1   0 -11  478.30   19.00   1
  -1   0  11  441.30   12.90   1
   1   0 -10   -1.00    1.80   1
  -1   0  10    1.70    1.50   1
   1   0  -9 1454.40   48.00   1
  -1   0   9 1423.20   34.10   1
   1   0  -8  489.50   16.90   1
  -1   0   8  465.50   10.10   1
   1   0  -7    3.90    1.50   1
  -1   0   7    3.20    0.90   1
   1   0  -6   14.30    1.20   1
  -1   0   6   14.70    1.20   1
   1   0  -5    9.40    1.00   1
  -1   0   5   11.80    1.00   1
   1   0  -4 1400.80   31.50   1
  -1   0   4 1446.40   32.20   1
   1   0  -3  121.10    3.20   1
  -1   0   3  123.50    3.20   1
   1   0  -2 4030.50   88.10   1
  -1   0   2 4009.40   87.70   1
   1   0  -1 1895.00   33.70   1
  -1   0   1 1854.90   33.10   1
   1   0   0  238.20    5.40   1
   1   0   1 1799.10   39.60   1
  -1   0  -1 1901.60   58.20   1
   1   0   2  469.70    8.80   1
  -1   0  -2  470.10    7.50   1
   1   0   3  164.20    2.90   1
  -1   0  -3  161.90    2.90   1
   1   0   4  114.00    2.20   1
  -1   0  -4  115.60    2.70   1
   1   0   5 2296.80   36.50   1
  -1   0  -5 2162.60   40.10   1
   1   0   6 1203.30   19.60   1
  -1   0  -6 1217.30   28.40   1
   1   0   7   11.90    0.90   1
  -1   0  -7    9.90    1.90   1
   1   0   8  131.20    2.80   1
  -1   0  -8  131.50    6.30   1
   1   0   9    1.40    0.90   1
  -1   0  -9    7.10    2.10   1
   1   0  10  310.10    9.30   1
  -1   0 -10  279.10   12.60   1
   1   0  11  158.30    5.80   1
   1   0  12    0.80    1.70   1
  -1  -1  12  773.20   27.00   1
   1   1 -11  228.70   10.50   1
  -1  -1  11  210.80   11.70   1
   1   1 -10  117.70    6.20   1
  -1  -1  10  146.80    5.50   1
   1   1  -9 1647.20   56.00   1
  -1  -1   9 1645.60   31.70   1
   1   1  -8   15.70    2.60   1
  -1  -1   8    2.90    1.60   1
   1   1  -7  587.40   20.00   1
  -1  -1   7  601.30   10.30   1
   1   1  -6  280.10   10.20   1
  -1  -1   6  328.50    6.50   1
   1   1  -5 1223.10   28.00   1
  -1  -1   5 1266.40   28.60   1
   1   1  -4  622.20   14.30   1
  -1  -1   4  626.10   14.50   1
   1   1  -3 1116.80   25.30   1
  -1  -1   3 1126.60   25.70   1
   1   1  -2 3942.00   86.60   1
  -1  -1   2 3927.90   85.80   1
   1   1  -1  226.50    5.40   1
  -1  -1   1  219.50    5.30   1
   1   1   0  717.70   16.00   1
  -1  -1   0  713.30   22.60   1
   1   1   1  989.60   18.10   1
  -1  -1  -1  994.50   14.10   1
   1   1   2 3872.00   69.50   1
  -1  -1  -2 3952.80   70.60   1
   1   1   3  915.90   17.00   1
  -1  -1  -3  920.80   13.10   1
   1   1   4  254.40    4.40   1
  -1  -1  -4  258.30    4.00   1
   1   1   5  367.00    6.30   1
  -1  -1  -5  360.90    6.20   1
   1   1   6  668.40   11.20   1
  -1  -1  -6  644.00   12.50   1
   1   1   7  790.80   13.30   1
  -1  -1  -7  773.40   19.00   1
   1   1   8  338.00    7.50   1
  -1  -1  -8  379.70   13.70   1
   1   1   9   30.40    1.50   1
  -1  -1  -9   29.00    2.10   1
   1   1  10    3.00    1.80   1
  -1  -1 -10    2.30    1.80   1
   1   1  11  249.70    7.70   1
   1   1  12  439.90   15.40   1
  -1  -2  12  768.70   28.00   1
   1   2 -11   17.30    2.90   1
  -1  -2  11   22.00    2.30   1
   1   2 -10    1.00    2.10   1
  -1  -2  10    7.40    2.10   1
   1   2  -9  420.30   16.40   1
  -1  -2   9  402.40   11.70   1
   1   2  -8  893.60   31.10   1
  -1  -2   8  877.30   17.80   1
   1   2  -7  523.00   18.30   1
  -1  -2   7  542.50   10.90   1
   1   2  -6 1809.30   59.80   1
  -1  -2   6 1849.70   35.30   1
   1   2  -5 1523.90   36.10   1
  -1  -2   5 1525.70   28.80   1
   1   2  -4   97.70    3.00   1
  -1  -2   4   99.20    2.50   1
   1   2  -3 4553.50  100.60   1
  -1  -2   3 4556.40   82.00   1
   1   2  -2  565.00   13.10   1
  -1  -2   2  596.80   13.90   1
   1   2  -1 1056.90   23.90   1
  -1  -2   1 1070.70   24.20   1
   1   2   0  125.20    3.20   1
  -1  -2   0  124.10    3.20   1
   1   2   1   81.60    1.90   1
  -1  -2  -1   83.80    1.80   1
   1   2   2 4336.60   96.50   1
  -1  -2  -2 4514.60   69.40   1
   1   2   3  164.00    3.30   1
  -1  -2  -3  166.10    2.30   1
   1   2   4 1102.30   25.10   1
  -1  -2  -4 1139.60   16.30   1
   1   2   5  107.90    2.40   1
  -1  -2  -5  111.10    2.10   1
   1   2   6   22.50    0.90   1
  -1  -2  -6   22.70    0.70   1
   1   2   7 1560.10   29.10   1
  -1  -2  -7 1576.30   29.60   1
   1   2   8   69.10    2.10   1
  -1  -2  -8   68.20    2.30   1
   1   2   9   -1.60    0.90   1
  -1  -2  -9    2.80    1.30   1
   1   2  10    5.90    1.30   1
  -1  -2 -10    8.70    1.50   1
   1   2  11  203.90    6.90   1
   1   2  12  568.00   19.30   1
   1   2  13   65.30    4.00   1
   1   3 -11  255.80   14.50   1
  -1  -3  11  250.40   10.20   1
   1   3 -10   25.50    3.50   1
  -1  -3  10   19.20    2.70   1
   1   3  -9   11.20    2.30   1
  -1  -3   9    5.20    1.60   1
   1   3  -8  847.10   29.80   1
  -1  -3   8  921.80   18.90   1
   1   3  -7   12.40    2.70   1
  -1  -3   7   19.20    1.90   1
   1   3  -6 1702.00   55.90   1
  -1  -3   6 1779.20   40.80   1
   1   3  -5   33.90    2.50   1
  -1  -3   5   26.80    1.30   1
   1   3  -4  796.80   19.10   1
  -1  -3   4  825.30   27.50   1
   1   3  -3 4226.70   93.60   1
  -1  -3   3 4394.50   96.60   1
   1   3  -2  585.50   14.30   1
  -1  -3   2  590.80   14.30   1
   1   3  -1 2224.20   50.00   1
  -1  -3   1 2201.00   49.20   1
   1   3   0 3591.70   79.70   1
  -1  -3   0 3673.00   66.00   1
   1   3   1 1579.40   29.00   1
  -1  -3  -1 1620.80   50.80   1
   1   3   2  563.80    9.30   1
  -1  -3  -2  587.20   11.20   1
   1   3   3 2508.60   35.40   1
  -1  -3  -3 2568.10   40.20   1
   1   3   4  859.40   16.10   1
  -1  -3  -4  863.40   12.50   1
   1   3   5  179.20    3.80   1
  -1  -3  -5  187.00    3.10   1
   1   3   6   36.80    1.20   1
  -1  -3  -6   37.90    0.90   1
   1   3   7  321.60    6.60   1
  -1  -3  -7  329.50    6.70   1
   1   3   8 1438.70   27.40   1
  -1  -3  -8 1463.60   34.30   1
   1   3   9   79.90    2.40   1
  -1  -3  -9   84.00    2.80   1
   1   3  10   32.60    1.90   1
  -1  -3 -10   24.60    2.40   1
   1   3  11  119.90    4.60   1
   1   3  12   42.20    2.10   1
   1   3  13  325.50   12.50   1
   1   4 -11   68.90    6.40   1
  -1  -4  11   52.10    5.10   1
   1   4 -10   63.40    5.10   1
  -1  -4  10   48.90    3.20   1
   1   4  -9   51.80    4.50   1
  -1  -4   9   60.30    3.20   1
   1   4  -8   22.30    2.90   1
  -1  -4   8   32.20    2.30   1
   1   4  -7  329.30   13.40   1
  -1  -4   7  327.70    9.40   1
   1   4  -6  626.20   22.70   1
  -1  -4   6  624.70   15.80   1
   1   4  -5  966.90   32.10   1
  -1  -4   5  971.80   22.80   1
   1   4  -4  262.80   10.20   1
  -1  -4   4  257.60    5.60   1
   1   4  -3 1424.30   33.10   1
  -1  -4   3 1448.20   27.10   1
   1   4  -2 3104.20   56.40   1
  -1  -4   2 3074.10   68.70   1
   1   4  -1  133.10    3.80   1
  -1  -4   1  141.30    3.00   1
   1   4   0 3059.20   68.00   1
  -1  -4   0 3122.90   56.60   1
   1   4   1  940.60   17.60   1
  -1  -4  -1  975.20   18.30   1
   1   4   2  533.20    8.90   1
  -1  -4  -2  553.50   10.80   1
   1   4   3 4655.00   72.50   1
  -1  -4  -3 4721.80  103.30   1
   1   4   4   43.60    1.20   1
  -1  -4  -4   39.60    1.20   1
   1   4   5 1182.50   19.20   1
  -1  -4  -5 1202.10   22.60   1
   1   4   6  148.70    3.90   1
  -1  -4  -6  145.70    2.80   1
   1   4   7   88.50    2.40   1
  -1  -4  -7   91.60    2.00   1
   1   4   8  801.20   16.00   1
  -1  -4  -8  811.10   16.10   1
   1   4   9  559.90   11.70   1
  -1  -4  -9  557.30   11.60   1
   1   4  10  163.60    5.20   1
  -1  -4 -10  166.00    5.50   1
   1   4  11   13.40    1.70   1
  -1  -4 -11   11.80    1.90   1
   1   4  12  164.00    7.10   1
  -1  -4 -12  185.40   10.20   1
   1   4  13  165.70    7.60   1
   1   5 -10   13.50    3.60   1
  -1  -5  10   16.50    4.30   1
   1   5  -9   19.70    3.10   1
  -1  -5   9   26.20    3.70   1
   1   5  -8  214.10   10.10   1
  -1  -5   8  192.60    6.70   1
   1   5  -7  349.10   13.70   1
  -1  -5   7  322.80   12.90   1
   1   5  -6   52.20    4.40   1
  -1  -5   6   48.10    3.00   1
   1   5  -5  959.30   32.60   1
  -1  -5   5  943.70   22.60   1
   1   5  -4   25.40    2.80   1
  -1  -5   4   22.00    1.20   1
   1   5  -3    7.50    1.90   1
  -1  -5   3    8.80    0.60   1
   1   5  -2  803.00   19.70   1
  -1  -5   2  806.40   20.30   1
   1   5  -1  777.90   19.10   1
  -1  -5   1  761.00   18.50   1
   1   5   0  710.90   16.80   1
  -1  -5   0  669.30   16.00   1
   1   5   1    2.20    0.70   1
  -1  -5  -1    3.20    1.00   1
   1   5   2 3101.60   56.50   1
  -1  -5  -2 3013.30   67.60   1
   1   5   3 2808.70   44.40   1
  -1  -5  -3 2717.80   60.50   1
   1   5   4  842.80   12.50   1
  -1  -5  -4  835.80   20.10   1
   1   5   5  495.20    8.40   1
  -1  -5  -5  510.70   12.20   1
   1   5   6 1666.70   27.30   1
  -1  -5  -6 1633.60   30.20   1
   1   5   7  655.00   13.40   1
  -1  -5  -7  645.50   13.60   1
   1   5   8    0.40    0.70   1
  -1  -5  -8    1.10    0.60   1
   1   5   9 1297.00   31.40   1
  -1  -5  -9 1358.00   32.70   1
   1   5  10   45.10    2.50   1
  -1  -5 -10   45.60    3.30   1
   1   5  11  106.10    4.30   1
  -1  -5 -11  108.40    6.20   1
   1   5  12   73.50    4.10   1
  -1  -5 -12   91.10    6.60   1
   1   6  -9  311.90   17.10   1
  -1  -6   9  298.70   17.00   1
   1   6  -8  312.70   14.70   1
  -1  -6   8  350.90   16.10   1
   1   6  -7    3.00    2.50   1
  -1  -6   7    2.10    3.10   1
   1   6  -6    3.90    2.10   1
  -1  -6   6    5.60    1.00   1
   1   6  -5   97.00    6.20   1
  -1  -6   5   94.70    4.00   1
   1   6  -4  218.70    8.90   1
  -1  -6   4  214.20    9.20   1
   1   6  -3   61.40    4.00   1
  -1  -6   3   60.10    4.30   1
   1   6  -2  238.60    9.80   1
  -1  -6   2  220.20    9.70   1
   1   6  -1 1024.90   25.10   1
  -1  -6   1 1088.60   36.00   1
   1   6   0  251.30    7.00   1
  -1  -6   0  255.10    9.80   1
   1   6   1  825.30   15.80   1
  -1  -6  -1  840.70   28.40   1
   1   6   2  913.00   17.60   1
  -1  -6  -2  886.20   22.00   1
   1   6   3  245.10    4.70   1
  -1  -6  -3  234.70    6.40   1
   1   6   4  332.50    6.20   1
  -1  -6  -4  336.80    8.90   1
   1   6   5  151.10    2.90   1
  -1  -6  -5  166.70    6.50   1
   1   6   6 2325.00   38.30   1
  -1  -6  -6 2319.70   74.20   1
   1   6   7  486.70   10.20   1
  -1  -6  -7  500.70   17.60   1
   1   6   8  971.30   19.30   1
  -1  -6  -8  987.40   32.60   1
   1   6   9  900.80   21.90   1
  -1  -6  -9  906.70   22.80   1
   1   6  10   60.60    3.00   1
  -1  -6 -10   65.90    4.20   1
   1   6  11  230.50    7.60   1
  -1  -6 -11  219.90   11.70   1
   1   6  12   70.80    4.20   1
   1   7  -8  180.60   11.10   1
  -1  -7   8  210.00   12.10   1
   1   7  -7    1.80    2.60   1
  -1  -7   7   -2.20    2.80   1
   1   7  -6   19.20    4.10   1
  -1  -7   6   40.70    5.40   1
   1   7  -5  187.70    9.60   1
  -1  -7   5  223.00   10.10   1
   1   7  -4  294.00   12.90   1
  -1  -7   4  330.60   13.90   1
   1   7  -3  112.00    6.20   1
  -1  -7   3   98.40    6.80   1
   1   7  -2 1019.30   34.10   1
  -1  -7   2 1030.00   34.50   1
   1   7  -1  157.30    6.80   1
  -1  -7   1  156.40    7.00   1
   1   7   0   22.40    1.80   1
  -1  -7   0   16.80    2.90   1
   1   7   1  890.60   21.80   1
  -1  -7  -1  879.90   29.30   1
   1   7   2  218.60    6.10   1
  -1  -7  -2  218.30    9.10   1
   1   7   3   88.00    2.40   1
  -1  -7  -3   76.60    4.10   1
   1   7   4    9.80    1.20   1
  -1  -7  -4   13.80    2.40   1
   1   7   5  833.70   14.80   1
  -1  -7  -5  820.90   27.60   1
   1   7   6  960.30   17.30   1
  -1  -7  -6  994.70   32.90   1
   1   7   7    3.20    0.90   1
  -1  -7  -7    3.80    1.70   1
   1   7   8 1111.10   27.50   1
  -1  -7  -8 1134.60   39.30   1
   1   7   9   54.90    2.80   1
   1   7  10   53.70    2.80   1
   1   7  11   84.40    4.40   1
   1   7  12  865.70   30.00   1
   1   8  -7   10.30    3.50   1
  -1  -8   7   33.00    5.20   1
  -1  -8   6   16.10    5.10   1
   1   8  -5  356.50   16.10   1
  -1  -8   5  358.10   14.90   1
   1   8  -4  147.70    7.10   1
  -1  -8   4  138.90    8.70   1
   1   8  -3  225.60   10.20   1
  -1  -8   3  235.00   10.10   1
   1   8  -2  524.20   19.50   1
  -1  -8   2  567.30   21.70   1
   1   8  -1  107.20    5.90   1
  -1  -8   1  142.10    7.70   1
   1   8   0   24.40    2.70   1
  -1  -8   0   27.20    3.70   1
   1   8   1   82.70    4.50   1
  -1  -8  -1   75.90    5.40   1
   1   8   2 1061.50   21.40   1
  -1  -8  -2 1055.20   35.90   1
   1   8   3    1.90    0.90   1
  -1  -8  -3    1.70    2.00   1
   1   8   4  449.10    9.40   1
  -1  -8  -4  413.70   15.90   1
   1   8   5  397.70    7.60   1
  -1  -8  -5  345.30   14.20   1
   1   8   6   34.20    1.40   1
  -1  -8  -6   35.00    2.90   1
   1   8   7  534.70   11.60   1
  -1  -8  -7  591.40   22.50   1
   1   8   8   54.50    3.00   1
   1   8   9   29.80    2.20   1
   1   8  10    7.80    1.50   1
   1   8  11   16.20    6.30   1
   1   9  -6    5.60    3.20   1
  -1  -9   6    0.40    3.30   1
   1   9  -5   43.50    4.90   1
  -1  -9   5   45.70    5.00   1
   1   9  -4   36.90    4.50   1
  -1  -9   4   32.70    4.50   1
   1   9  -3   70.60    4.80   1
  -1  -9   3   70.50    5.60   1
   1   9  -2  192.50    9.30   1
  -1  -9   2  231.00   10.50   1
   1   9  -1  222.70   10.30   1
  -1  -9   1  243.90   10.70   1
   1   9   0  123.20    6.00   1
  -1  -9   0  113.70    6.40   1
   1   9   1  138.70    7.10   1
  -1  -9  -1  152.40    7.90   1
   1   9   2  788.90   27.80   1
  -1  -9  -2  820.70   29.00   1
   1   9   3  300.70    8.30   1
  -1  -9  -3  253.70   10.80   1
   1   9   4  435.20    9.80   1
  -1  -9  -4  381.60   16.40   1
   1   9   5    1.20    1.40   1
  -1  -9  -5    4.60    2.50   1
   1   9   6   10.70    1.50   1
  -1  -9  -6   17.70    2.30   1
   1   9   7  402.00    9.10   1
  -1  -9  -7  374.70   15.90   1
   1   9   8  347.90    8.50   1
   1   9   9    5.10    1.40   1
   1   9  10   44.10    2.90   1
   1   9  11  135.90    6.30   1
   1  10  -5  750.80   38.40   1
  -1 -10   5  703.20   39.10   1
   1  10  -4  129.50    8.40   1
  -1 -10   4  123.80    9.70   1
   1  10  -3    4.10    3.70   1
  -1 -10   3    0.60    4.30   1
   1  10  -1   29.80    3.70   1
  -1 -10   1   50.50    5.10   1
   1  10   0  102.30    5.90   1
  -1 -10   0  106.20    7.00   1
   1  10   1   12.70    2.90   1
  -1 -10  -1   16.20    3.40   1
   1  10   2  286.50   11.60   1
  -1 -10  -2  262.40   12.50   1
   1  10   3  220.10    6.80   1
  -1 -10  -3  214.50   11.10   1
   1  10   4   53.40    2.60   1
  -1 -10  -4   58.30    4.50   1
   1  10   5  335.20   13.10   1
  -1 -10  -5  320.10   14.10   1
   1  10   6   24.90    1.90   1
  -1 -10  -6   35.50    3.50   1
   1  10   7   41.70    2.20   1
   1  10   8  591.80   16.70   1
   1  10   9  141.80    6.10   1
   1  10  10  102.40    4.90   1
   1  11  -3   56.40    6.60   1
  -1 -11   3   53.30    7.50   1
  -1 -11   2   -2.50    4.90   1
   1  11  -1  905.20   42.30   1
  -1 -11   1  976.50   45.60   1
   1  11   0   31.70    4.20   1
  -1 -11   0   31.90    4.50   1
   1  11   1  268.50   12.10   1
  -1 -11  -1  281.10   14.20   1
   1  11   2    3.70    2.30   1
  -1 -11  -2    3.40    3.10   1
   1  11   3   38.90    4.50   1
  -1 -11  -3   28.30    4.80   1
   1  11   4   46.50    4.30   1
  -1 -11  -4   25.30    4.40   1
   1  11   5   84.60    5.90   1
  -1 -11  -5   83.30    7.10   1
   1  11   6    8.80    1.50   1
   1  11   7    2.90    1.20   1
   1  11   8  129.30    5.00   1
   1  12   0   37.70    4.10   1
  -1 -12   0   18.00    4.40   1
   1  12   1  567.30   27.40   1
   1  12   2   -2.60    2.60   1
  -1 -12  -2   12.60    3.50   1
   1  12   3  101.00    7.30   1
  -1 -12  -3   73.40    8.20   1
   1  12   4  106.10    7.10   1
  -1 -12  -4   78.60    7.10   1
   1  12   5  271.40   14.30   1
   1  12   6   40.40    3.10   1
   2 -12  -5    2.20    4.10   1
  -2  12   5    6.40    3.60   1
   2 -12  -4  205.20   13.30   1
  -2  12   4  179.70   11.00   1
   2 -12  -3   -1.90    3.30   1
  -2  12   3   -3.10    2.50   1
   2 -12  -2 1047.80   51.90   1
  -2  12   2  948.90   43.70   1
   2 -12  -1  291.60   18.40   1
  -2  12   1  289.90   16.80   1
   2 -11  -8   86.50    7.60   1
  -2  11   8   96.40    5.10   1
   2 -11  -7   86.00    7.50   1
  -2  11   7   61.00    4.20   1
   2 -11  -6  237.10   13.20   1
  -2  11   6  241.70    8.10   1
   2 -11  -5   -0.90    3.60   1
  -2  11   5   -1.50    1.30   1
   2 -11  -4   -4.60    2.60   1
  -2  11   4    2.10    1.30   1
   2 -11  -3    5.00    3.20   1
  -2  11   3    5.00    2.80   1
   2 -11  -2  219.80   13.80   1
  -2  11   2  224.10   12.10   1
   2 -11  -1  104.40    7.60   1
  -2  11   1  154.40    9.90   1
   2 -11   0    2.60    5.50   1
  -2  11   0   10.50    4.00   1
   2 -11   1    7.00    4.00   1
   2 -11   2 1283.60   61.00   1
  -2  11  -2 1385.10   65.30   1
   2 -10  -9  163.70   11.30   1
  -2  10   9  188.20    8.90   1
   2 -10  -8  101.90    6.60   1
  -2  10   8   95.50    4.90   1
   2 -10  -7  115.70    8.60   1
  -2  10   7  157.20    9.60   1
   2 -10  -6  367.00   16.00   1
  -2  10   6  298.30    9.30   1
   2 -10  -5  182.10    9.60   1
  -2  10   5  163.00    6.00   1
   2 -10  -4    7.90    3.00   1
  -2  10   4   22.00    2.00   1
   2 -10  -3   34.90    3.90   1
  -2  10   3   39.30    3.70   1
   2 -10  -2  101.00    7.10   1
  -2  10   2  116.40    6.60   1
   2 -10  -1   34.10    6.00   1
  -2  10   1   60.80    5.50   1
   2 -10   0  109.10    7.10   1
  -2  10   0   81.60    5.70   1
   2 -10   1   18.60    3.80   1
  -2  10  -1   17.20    3.60   1
   2 -10   2  285.40   16.20   1
  -2  10  -2  217.60   12.20   1
   2 -10   3   43.20    6.50   1
  -2  10  -3   34.10    5.40   1
   2 -10   4  277.10   16.40   1
  -2  10  -4  346.90   18.80   1
   2  -9 -10  270.90   15.60   1
  -2   9  10  257.70   11.60   1
   2  -9  -9    0.20    2.20   1
  -2   9   9    4.60    2.40   1
   2  -9  -8   36.30    4.10   1
  -2   9   8   46.50    4.40   1
   2  -9  -7   76.70    6.00   1
  -2   9   7   81.70    5.40   1
   2  -9  -6   14.30    3.80   1
  -2   9   6   19.90    2.10   1
   2  -9  -5  542.60   22.10   1
  -2   9   5  516.10   14.40   1
   2  -9  -4   35.60    3.50   1
  -2   9   4   37.40    2.20   1
   2  -9  -3    2.00    2.50   1
  -2   9   3   -0.20    2.20   1
   2  -9  -2  377.80   17.00   1
  -2   9   2  380.30   14.50   1
   2  -9  -1  267.50   11.70   1
  -2   9   1  270.40   11.30   1
   2  -9   0  558.60   22.90   1
  -2   9   0  601.10   23.30   1
   2  -9   1   52.00    4.80   1
  -2   9  -1   65.70    4.80   1
   2  -9   2   32.40    4.70   1
  -2   9  -2   48.60    4.20   1
   2  -9   3   42.80    5.40   1
  -2   9  -3   40.00    4.80   1
   2  -9   4   17.80    4.20   1
  -2   9  -4   35.90    4.30   1
   2  -9   5   30.70    5.50   1
  -2   9  -5   32.00    5.00   1
   2  -9   6    2.30    3.50   1
  -2   9  -6   -2.00    2.50   1
  -2   8  11  306.90   12.50   1
   2  -8 -10   68.70    5.20   1
  -2   8  10   66.20    3.80   1
   2  -8  -9  496.00   20.90   1
  -2   8   9  472.40   18.20   1
   2  -8  -8  320.30   13.90   1
  -2   8   8  295.60   11.90   1
   2  -8  -7    1.80    2.40   1
  -2   8   7   14.00    2.60   1
   2  -8  -6   -2.60    2.80   1
  -2   8   6    0.20    3.00   1
   2  -8  -5  552.40   21.60   1
  -2   8   5  519.20   13.50   1
   2  -8  -4  838.50   29.00   1
  -2   8   4  792.10   20.10   1
   2  -8  -3   10.20    3.70   1
  -2   8   3   27.60    3.50   1
   2  -8  -2  116.70    7.10   1
  -2   8   2  114.70    5.90   1
   2  -8  -1  376.30   14.60   1
  -2   8   1  375.50   14.80   1
   2  -8   0   50.50    4.60   1
  -2   8   0   53.20    3.90   1
   2  -8   1  380.60   14.70   1
  -2   8  -1  376.20   13.80   1
   2  -8   2  138.50    7.80   1
  -2   8  -2  164.20    8.20   1
  -2   8  -3  109.70    6.80   1
   2  -8   4  215.30   10.00   1
  -2   8  -4  202.50   10.10   1
   2  -8   5  130.20    8.50   1
  -2   8  -5  159.40    7.90   1
   2  -8   6  329.50   17.70   1
  -2   8  -6  334.70   17.00   1
   2  -8   7   64.00    6.20   1
  -2   8  -7   63.10    5.90   1
  -2   7  12  102.60    5.80   1
   2  -7 -11  389.20   20.30   1
  -2   7  11  398.60   15.00   1
   2  -7 -10   75.70    5.00   1
  -2   7  10   77.30    3.80   1
   2  -7  -9 1575.40   54.40   1
  -2   7   9 1573.70   54.10   1
   2  -7  -8   -0.80    1.90   1
  -2   7   8    9.20    2.20   1
   2  -7  -7   33.50    3.60   1
  -2   7   7   49.30    3.80   1
   2  -7  -6    8.00    2.10   1
  -2   7   6    2.70    0.80   1
   2  -7  -5  235.20    9.30   1
  -2   7   5  257.50    5.70   1
   2  -7  -4  834.60   29.40   1
  -2   7   4  785.80   19.40   1
   2  -7  -3  613.30   21.30   1
  -2   7   3  559.80   21.00   1
   2  -7  -2  364.20   13.90   1
  -2   7   2  372.00   14.20   1
   2  -7  -1  561.60   20.90   1
  -2   7   1  626.10   22.10   1
   2  -7   0   94.80    6.20   1
  -2   7   0   78.60    5.30   1
   2  -7   1  607.70   21.70   1
  -2   7  -1  653.40   22.60   1
   2  -7   2   28.50    3.90   1
  -2   7  -2   23.90    1.50   1
  -2   7  -3  115.00    4.00   1
   2  -7   4   39.20    3.90   1
  -2   7  -4   24.20    3.30   1
   2  -7   5  537.00   21.20   1
  -2   7  -5  521.00   20.80   1
   2  -7   6  352.40   15.10   1
  -2   7  -6  399.20   18.30   1
   2  -7   7   -7.60    4.50   1
  -2   7  -7    8.90    3.80   1
   2  -7   8   85.80    5.10   1
  -2   7  -8   79.80    6.50   1
  -2   6  12  279.80   11.20   1
   2  -6 -11   68.10    5.50   1
  -2   6  11   81.90    5.00   1
   2  -6 -10  402.00   16.80   1
  -2   6  10  393.70   11.20   1
   2  -6  -9 1384.50   47.70   1
  -2   6   9 1314.50   44.40   1
   2  -6  -8  174.10    7.70   1
  -2   6   8  181.90    7.30   1
   2  -6  -7  198.70    8.30   1
  -2   6   7  189.40    7.10   1
   2  -6  -6  622.20   21.30   1
  -2   6   6  618.00   21.40   1
   2  -6  -5 2376.50   76.00   1
  -2   6   5 2318.80   52.70   1
   2  -6  -4    6.50    1.90   1
  -2   6   4    7.20    0.90   1
   2  -6  -3 1097.30   35.80   1
  -2   6   3 1069.70   25.20   1
   2  -6  -2  698.10   25.60   1
  -2   6   2  658.30   22.40   1
   2  -6  -1    5.40    2.00   1
  -2   6   1    9.60    2.00   1
   2  -6   0   23.70    3.60   1
  -2   6   0   39.00    3.40   1
   2  -6   1    5.50    2.60   1
  -2   6  -1    3.00    1.90   1
   2  -6   2 1062.50   35.80   1
  -2   6  -2 1134.80   26.70   1
   2  -6   3  243.40   10.70   1
  -2   6  -3  224.00    6.70   1
   2  -6   4  217.60    9.70   1
  -2   6  -4  224.00    7.00   1
   2  -6   5  724.60   26.20   1
  -2   6  -5  785.00   20.80   1
   2  -6   6   36.00    4.10   1
  -2   6  -6   46.80    4.10   1
   2  -6   7   37.70    4.30   1
  -2   6  -7   44.70    4.10   1
   2  -6   8  177.10    7.70   1
  -2   6  -8  210.30   12.50   1
   2  -6   9    8.20    1.90   1
  -2   5  12  233.40    9.50   1
   2  -5 -11  107.50    6.50   1
  -2   5  11  109.30    5.00   1
   2  -5 -10   99.40    5.50   1
  -2   5  10  109.60    5.60   1
   2  -5  -9  113.50    6.00   1
  -2   5   9  149.00    6.40   1
   2  -5  -8  553.30   19.80   1
  -2   5   8  525.80   18.30   1
   2  -5  -7   12.30    2.50   1
  -2   5   7   14.00    2.60   1
   2  -5  -6 2220.10   71.10   1
  -2   5   6 2198.90   52.50   1
   2  -5  -5 1540.00   52.00   1
  -2   5   5 1533.60   36.60   1
   2  -5  -4  663.90   21.90   1
  -2   5   4  652.80   15.80   1
   2  -5  -3 2515.40   57.20   1
  -2   5   3 2569.10   47.70   1
   2  -5  -2   21.60    1.50   1
  -2   5   2   18.20    1.40   1
   2  -5  -1 1286.50   30.60   1
  -2   5   1 1324.10   30.70   1
   2  -5   0  588.80   15.00   1
  -2   5   0  590.40   20.60   1
   2  -5   1  844.60   20.20   1
  -2   5  -1  900.20   30.60   1
   2  -5   2 1166.70   27.90   1
  -2   5  -2 1235.30   41.50   1
   2  -5   3  457.50   12.20   1
  -2   5  -3  470.50   11.90   1
   2  -5   4  240.60    7.00   1
  -2   5  -4  266.50    8.00   1
   2  -5   5  191.40    8.70   1
  -2   5  -5  186.90    5.90   1
   2  -5   7    6.10    1.70   1
  -2   5  -7   10.60    2.90   1
   2  -5   8   10.70    2.20   1
  -2   5  -8   19.10    3.00   1
   2  -5   9    4.50    2.00   1
   2  -5  10   99.70    7.90   1
   2  -4 -12  109.00    7.50   1
  -2   4  12  135.90    8.10   1
   2  -4 -11  425.70   18.00   1
  -2   4  11  434.40   17.60   1
   2  -4 -10  116.30    5.80   1
  -2   4  10  101.90    5.30   1
   2  -4  -9  147.70    4.30   1
  -2   4   9  153.30    6.40   1
   2  -4  -8  189.70    7.40   1
  -2   4   8  153.40    6.40   1
   2  -4  -7  601.80   14.60   1
  -2   4   7  612.20   15.40   1
   2  -4  -6 1447.70   33.70   1
  -2   4   6 1440.30   34.60   1
   2  -4  -5  113.80    3.20   1
  -2   4   5  111.10    3.50   1
   2  -4  -4 1002.30   23.60   1
  -2   4   4 1035.50   19.40   1
   2  -4  -3 1099.20   25.20   1
  -2   4   3 1098.60   25.40   1
   2  -4  -2  728.80   17.40   1
  -2   4   2  731.50   14.10   1
   2  -4  -1  823.20   20.00   1
  -2   4   1  813.30   19.00   1
   2  -4   0 4037.10   89.30   1
  -2   4   0 4089.80   93.00   1
   2  -4   1 1989.10   45.00   1
  -2   4  -1 1971.90   45.70   1
   2  -4   2   12.70    1.30   1
  -2   4  -2   12.90    1.00   1
   2  -4   3 1304.70   30.00   1
  -2   4  -3 1413.30   33.20   1
   2  -4   4   53.10    2.70   1
  -2   4  -4   64.30    2.70   1
   2  -4   5  648.70   16.40   1
  -2   4  -5  708.40   17.50   1
   2  -4   6    1.10    1.30   1
  -2   4  -6    8.10    1.50   1
   2  -4   7   26.50    1.50   1
  -2   4  -7   14.00    2.20   1
   2  -4   8  681.20   18.20   1
  -2   4  -8  634.80   24.50   1
   2  -4   9   49.10    3.00   1
  -2   4  -9   38.30    3.70   1
   2  -4  10  129.20    8.50   1
   2  -3 -12    6.10    2.20   1
  -2   3  12    9.30    2.20   1
   2  -3 -11   61.50    3.70   1
  -2   3  11   53.30    3.40   1
   2  -3 -10  820.00   30.10   1
  -2   3  10  793.10   26.90   1
   2  -3  -9  198.20    5.70   1
  -2   3   9  191.50    7.80   1
   2  -3  -8   36.80    1.50   1
  -2   3   8   38.10    3.00   1
   2  -3  -7  418.10   10.70   1
  -2   3   7  403.60   10.30   1
   2  -3  -6  307.80    7.70   1
  -2   3   6  341.10    8.40   1
   2  -3  -5 1803.10   33.50   1
  -2   3   5 1830.30   41.40   1
   2  -3  -4    3.30    0.50   1
  -2   3   4    2.50    0.60   1
   2  -3  -3   13.10    0.90   1
  -2   3   3   13.20    0.90   1
   2  -3  -2 1223.00   27.40   1
  -2   3   2 1191.00   27.10   1
   2  -3  -1    0.70    0.70   1
  -2   3   1    1.70    0.90   1
   2  -3   0 6320.30  138.80   1
  -2   3   0 6197.30  136.70   1
   2  -3   1  701.60   23.40   1
  -2   3  -1  729.00   16.90   1
   2  -3   2  504.00   12.40   1
  -2   3  -2  483.50    9.80   1
   2  -3   3 1882.90   43.10   1
  -2   3  -3 1908.30   36.50   1
   2  -3   4  518.40   12.90   1
  -2   3  -4  509.30   10.70   1
   2  -3   5 1634.10   30.60   1
  -2   3  -5 1560.30   37.10   1
   2  -3   6  956.10   18.90   1
  -2   3  -6  963.90   36.00   1
   2  -3   7   98.00    2.90   1
  -2   3  -7  102.10    5.40   1
   2  -3   8  299.50    7.00   1
  -2   3  -8  281.60   11.30   1
   2  -3   9  670.40   14.90   1
   2  -3  10   18.20    1.60   1
   2  -3  11   30.70    4.70   1
   2  -2 -12    7.90    2.10   1
  -2   2  12    9.80    2.20   1
   2  -2 -11   72.10    4.70   1
  -2   2  11   65.30    3.60   1
   2  -2 -10  765.00   27.10   1
  -2   2  10  755.60   26.40   1
   2  -2  -9   88.60    4.80   1
  -2   2   9   78.20    4.30   1
   2  -2  -8  194.90    8.00   1
  -2   2   8  199.50    8.10   1
   2  -2  -7   88.70    4.40   1
  -2   2   7   92.20    3.10   1
   2  -2  -6   25.70    0.90   1
  -2   2   6   24.80    1.40   1
   2  -2  -5 3186.20   70.20   1
  -2   2   5 3137.60   70.10   1
   2  -2  -4 1285.30   29.00   1
  -2   2   4 1318.00   29.70   1
   2  -2  -3   61.60    1.90   1
  -2   2   3   61.40    1.90   1
   2  -2  -2   82.50    1.80   1
  -2   2   2   78.90    2.30   1
   2  -2  -1 2972.90   65.10   1
  -2   2   1 2974.40   65.50   1
   2  -2   0 1313.20   29.80   1
  -2   2   0 1339.90   29.90   1
   2  -2   1  591.40   13.90   1
  -2   2  -1  579.90   13.60   1
   2  -2   2  774.50   25.70   1
  -2   2  -2  828.50   19.30   1
   2  -2   3  269.20    7.10   1
  -2   2  -3  257.00    5.60   1
   2  -2   4 1586.20   29.80   1
  -2   2  -4 1518.40   29.00   1
   2  -2   5  448.20    7.80   1
  -2   2  -5  405.10    8.80   1
   2  -2   6 2822.70   44.70   1
  -2   2  -6 2677.60   62.50   1
   2  -2   7  227.80    5.20   1
  -2   2  -7  224.30    9.00   1
   2  -2   8   28.70    1.30   1
  -2   2  -8   23.40    2.30   1
   2  -2   9 1428.50   29.00   1
  -2   2  -9 1351.20   50.80   1
   2  -2  10   44.90    2.10   1
   2  -2  11  218.30    9.00   1
   2  -1 -12   19.00    2.90   1
  -2   1  12    8.50    2.20   1
   2  -1 -11   99.90    5.60   1
  -2   1  11   95.00    4.50   1
   2  -1 -10  274.50   11.30   1
  -2   1  10  267.90    8.70   1
   2  -1  -9  711.00   24.70   1
  -2   1   9  693.60   23.90   1
   2  -1  -8  331.60   11.80   1
  -2   1   8  357.30   12.50   1
   2  -1  -7    2.80    1.40   1
  -2   1   7    4.50    1.00   1
   2  -1  -6  173.30    6.80   1
  -2   1   6  147.10    4.10   1
   2  -1  -5  127.50    3.60   1
  -2   1   5  126.70    3.40   1
   2  -1  -4 2295.30   41.40   1
  -2   1   4 2331.40   51.60   1
   2  -1  -3  283.20    4.70   1
  -2   1   3  271.80    6.40   1
   2  -1  -2  559.50   10.60   1
  -2   1   2  571.30   10.60   1
   2  -1  -1 4369.30   78.10   1
  -2   1   1 4285.00   93.30   1
   2  -1   0  138.80    2.90   1
  -2   1   0  142.00    3.60   1
   2  -1   1 3943.30   70.80   1
  -2   1  -1 3986.50   71.00   1
   2  -1   2    4.00    0.50   1
  -2   1  -2    3.80    0.50   1
   2  -1   3   20.70    0.80   1
  -2   1  -3   17.60    0.80   1
   2  -1   4   71.80    1.90   1
  -2   1  -4   64.60    2.40   1
   2  -1   5  310.80    5.60   1
  -2   1  -5  305.00    6.60   1
   2  -1   6 2338.40   37.30   1
  -2   1  -6 2206.60   41.60   1
   2  -1   7   21.00    1.10   1
  -2   1  -7   18.10    1.90   1
   2  -1   8  474.60    8.60   1
  -2   1  -8  442.70   16.00   1
   2  -1   9  748.90   15.30   1
  -2   1  -9  735.20   27.70   1
   2  -1  10  612.40   13.60   1
   2  -1  11  185.40    7.70   1
   2  -1  12  219.00    9.30   1
   2   0 -12   29.80    3.60   1
  -2   0  12   33.30    2.70   1
   2   0 -11   32.30    3.50   1
  -2   0  11   38.50    3.10   1
   2   0 -10   23.30    3.00   1
  -2   0  10   29.30    2.40   1
   2   0  -9  315.90   12.10   1
  -2   0   9  316.30   12.30   1
   2   0  -8  254.80   10.20   1
  -2   0   8  228.50    9.30   1
   2   0  -7    2.90    1.50   1
  -2   0   7    6.10    1.70   1
   2   0  -6    1.90    1.30   1
  -2   0   6   -1.50    0.80   1
   2   0  -5  483.40   11.80   1
  -2   0   5  504.80   12.50   1
   2   0  -4 1441.20   32.30   1
  -2   0   4 1395.50   31.50   1
   2   0  -3  894.10   20.40   1
  -2   0   3  893.40   16.50   1
   2   0  -2 1658.90   26.00   1
  -2   0   2 1632.20   29.50   1
   2   0  -1  378.20    7.10   1
  -2   0   1  386.00    6.30   1
   2   0   0  940.50   17.40   1
  -2   0   0  948.60   17.30   1
   2   0   1 1947.80   30.50   1
  -2   0  -1 1952.40   35.20   1
   2   0   2 1553.40   34.40   1
  -2   0  -2 1495.20   21.10   1
   2   0   3  208.60    4.30   1
  -2   0  -3  207.90    3.30   1
   2   0   4  559.80   13.10   1
  -2   0  -4  559.40   11.00   1
   2   0   5 4370.20   68.10   1
  -2   0  -5 4253.90   77.50   1
   2   0   6  319.40    5.80   1
  -2   0  -6  324.70    8.30   1
   2   0   7  361.30    6.50   1
  -2   0  -7  364.00    9.40   1
   2   0   8  294.10    5.60   1
  -2   0  -8  321.40   12.40   1
   2   0   9   29.80    1.60   1
  -2   0  -9   26.50    2.10   1
   2   0  10  285.90    7.20   1
   2   0  11    2.90    1.80   1
   2   0  12  595.20   21.40   1
   2   1 -12    0.20    2.80   1
  -2  -1  12   -8.50    3.60   1
   2   1 -11  479.50   24.60   1
  -2  -1  11  466.90   13.20   1
   2   1 -10    1.40    2.10   1
  -2  -1  10    2.00    1.90   1
   2   1  -9   11.60    2.90   1
  -2  -1   9    4.40    2.30   1
   2   1  -8  300.40   11.00   1
  -2  -1   8  297.20   11.00   1
   2   1  -7  672.50   22.60   1
  -2  -1   7  640.10   21.50   1
   2   1  -6   86.80    4.70   1
  -2  -1   6   66.00    3.90   1
   2   1  -5  230.40    6.40   1
  -2  -1   5  229.10    4.80   1
   2   1  -4  446.80   10.80   1
  -2  -1   4  471.60    9.10   1
   2   1  -3  958.10   22.10   1
  -2  -1   3  947.50   17.80   1
   2   1  -2  774.50   17.90   1
  -2  -1   2  767.30   14.30   1
   2   1  -1  225.20    4.50   1
  -2  -1   1  218.60    4.40   1
   2   1   0  135.30    2.40   1
  -2  -1   0  124.90    2.30   1
   2   1   1   36.70    1.10   1
  -2  -1  -1   39.90    0.80   1
   2   1   2 2699.60   48.10   1
  -2  -1  -2 2685.00   60.00   1
   2   1   3  323.30    8.20   1
  -2  -1  -3  337.30    6.60   1
   2   1   4 2226.70   40.90   1
  -2  -1  -4 2249.80   35.80   1
   2   1   5 2463.10   45.20   1
  -2  -1  -5 2457.40   35.00   1
   2   1   6  201.00    4.40   1
  -2  -1  -6  195.00    4.10   1
   2   1   7  198.70    3.80   1
  -2  -1  -7  181.70    4.10   1
   2   1   8   70.60    2.10   1
  -2  -1  -8   72.60    3.40   1
   2   1   9  210.20    5.10   1
  -2  -1  -9  199.90    8.30   1
   2   1  10   93.10    3.90   1
   2   1  11  304.50   14.40   1
   2   1  12  646.60   22.30   1
   2   2 -11  305.20   16.80   1
  -2  -2  11  352.60   13.10   1
   2   2 -10   10.70    3.20   1
  -2  -2  10   15.60    3.40   1
   2   2  -9  291.00   13.10   1
  -2  -2   9  268.90    8.20   1
   2   2  -8  176.10    7.90   1
  -2  -2   8  177.90    7.80   1
   2   2  -7 2239.70   73.00   1
  -2  -2   7 2305.70   51.90   1
   2   2  -6  193.90    8.10   1
  -2  -2   6  207.30    8.10   1
   2   2  -5  225.40    8.40   1
  -2  -2   5  216.00    6.10   1
   2   2  -4   73.30    2.50   1
  -2  -2   4   72.90    2.60   1
   2   2  -3    5.90    0.90   1
  -2  -2   3    3.10    0.90   1
   2   2  -2  706.30   16.50   1
  -2  -2   2  708.70   16.50   1
   2   2  -1   30.60    1.30   1
  -2  -2   1   29.70    1.20   1
   2   2   0   79.70    1.90   1
  -2  -2   0   81.40    1.90   1
   2   2   1  555.80   10.50   1
  -2  -2  -1  568.70    8.40   1
   2   2   2 1227.40   28.10   1
  -2  -2  -2 1343.30   19.30   1
   2   2   3  914.30   21.20   1
  -2  -2  -3  940.20   17.60   1
   2   2   4 1450.50   48.90   1
  -2  -2  -4 1513.30   28.50   1
   2   2   5    4.70    0.30   1
  -2  -2  -5    3.10    0.50   1
   2   2   6  280.40   11.40   1
  -2  -2  -6  340.00    6.80   1
   2   2   7   90.10    3.00   1
  -2  -2  -7   85.90    2.20   1
   2   2   8  865.90   17.10   1
  -2  -2  -8  821.00   16.90   1
   2   2   9   64.00    2.10   1
  -2  -2  -9   61.00    3.60   1
   2   2  10  878.90   23.00   1
   2   2  11  567.40   15.70   1
   2   2  12   93.60    5.00   1
   2   3 -11    5.40    3.60   1
  -2  -3  11    7.00    2.20   1
   2   3 -10   56.60    5.00   1
  -2  -3  10   55.70    3.80   1
   2   3  -9   59.40    4.80   1
  -2  -3   9   49.80    3.40   1
   2   3  -8   -2.20    3.00   1
  -2  -3   8    7.40    1.90   1
   2   3  -7  963.90   33.30   1
  -2  -3   7  970.50   32.80   1
   2   3  -6  141.30    6.60   1
  -2  -3   6  128.10    5.60   1
   2   3  -5 1479.00   47.70   1
  -2  -3   5 1550.70   49.90   1
   2   3  -4  145.80    4.00   1
   2   3  -3 1086.50   25.40   1
  -2  -3   3 1130.80   26.10   1
   2   3  -2  771.40   17.90   1
  -2  -3   2  799.80   18.30   1
   2   3  -1 1055.00   24.00   1
  -2  -3   1 1092.60   35.10   1
   2   3   0 2023.20   45.20   1
  -2  -3   0 2065.00   45.60   1
   2   3   1   84.70    2.00   1
  -2  -3  -1   92.10    2.60   1
   2   3   2  718.00   11.90   1
  -2  -3  -2  724.20   10.90   1
   2   3   3  367.90    7.30   1
  -2  -3  -3  378.40    5.80   1
   2   3   4  204.20    3.60   1
  -2  -3  -4  199.90    3.30   1
   2   3   5  419.10    8.30   1
  -2  -3  -5  409.80    6.40   1
   2   3   6   12.70    0.80   1
  -2  -3  -6   11.40    0.50   1
   2   3   7    5.90    0.80   1
  -2  -3  -7    9.20    0.80   1
   2   3   8  986.10   24.50   1
  -2  -3  -8  971.70   19.50   1
   2   3   9  253.80    7.50   1
  -2  -3  -9  248.90   10.00   1
   2   3  10  900.70   23.00   1
   2   3  11   87.20    3.60   1
   2   3  12   44.20    3.10   1
   2   4 -10   67.30    5.50   1
  -2  -4  10   59.30    5.20   1
   2   4  -9  367.40   16.20   1
  -2  -4   9  413.90   12.60   1
   2   4  -8  128.40    7.40   1
  -2  -4   8  146.50    5.40   1
   2   4  -7   11.90    2.50   1
  -2  -4   7   17.00    1.80   1
   2   4  -6  145.50    6.90   1
  -2  -4   6  144.60    7.00   1
   2   4  -5 1282.60   44.00   1
  -2  -4   5 1382.20   45.60   1
   2   4  -4   73.30    3.70   1
  -2  -4   4   67.50    3.70   1
   2   4  -3  231.40    6.50   1
  -2  -4   3  246.60    9.30   1
   2   4  -2   94.10    3.20   1
  -2  -4   2   97.00    3.40   1
   2   4  -1 3077.80   68.70   1
  -2  -4   1 3067.70   68.20   1
   2   4   0  891.40   20.70   1
  -2  -4   0  882.10   16.70   1
   2   4   1 1968.80   44.20   1
  -2  -4  -1 1958.40   36.40   1
   2   4   2  743.60   12.50   1
  -2  -4  -2  773.60   14.80   1
   2   4   3  198.20    3.60   1
  -2  -4  -3  200.70    4.40   1
   2   4   4    2.20    0.60   1
  -2  -4  -4    1.90    0.40   1
   2   4   5   16.30    0.80   1
  -2  -4  -5   13.90    0.60   1
   2   4   6  200.90    5.40   1
  -2  -4  -6  190.90    3.70   1
   2   4   7   57.20    2.10   1
  -2  -4  -7   60.40    1.60   1
   2   4   8  312.30   10.80   1
  -2  -4  -8  309.20    6.70   1
   2   4   9  699.10   24.90   1
  -2  -4  -9  677.40   16.90   1
   2   4  10  184.30   10.90   1
  -2  -4 -10  226.20   10.40   1
   2   4  11   27.80    1.90   1
  -2  -4 -11   27.70    2.60   1
   2   4  12  122.00    5.50   1
  -2  -4 -12  106.40    6.90   1
   2   5 -10   11.60    3.90   1
   2   5  -9 1057.20   49.70   1
  -2  -5   9 1058.00   47.60   1
   2   5  -8  163.10    8.50   1
  -2  -5   8  177.90    6.20   1
   2   5  -7  495.10   19.20   1
  -2  -5   7  522.60   14.30   1
   2   5  -6  361.80   13.50   1
  -2  -5   6  354.60    9.80   1
   2   5  -5   14.20    2.60   1
  -2  -5   5   20.30    1.60   1
   2   5  -4   15.90    2.30   1
  -2  -5   4   11.30    2.50   1
   2   5  -3  725.30   24.50   1
  -2  -5   3  748.30   25.00   1
   2   5  -2   14.00    1.50   1
  -2  -5   2   12.90    2.10   1
   2   5  -1 1434.30   32.90   1
  -2  -5   1 1468.90   32.80   1
   2   5   0   68.40    2.00   1
  -2  -5   0   71.90    1.90   1
   2   5   1 2433.00   55.30   1
  -2  -5  -1 2487.00   46.30   1
   2   5   2   90.80    2.00   1
  -2  -5  -2   92.40    2.40   1
   2   5   3  688.10   11.80   1
  -2  -5  -3  684.30   13.90   1
   2   5   4   11.80    0.60   1
  -2  -5  -4   11.00    0.80   1
   2   5   5  736.00   14.60   1
  -2  -5  -5  713.30   12.40   1
   2   5   6  445.10    9.00   1
  -2  -5  -6  447.60    9.10   1
   2   5   7  885.60   21.20   1
  -2  -5  -7  942.80   18.30   1
   2   5   8  132.30    4.10   1
  -2  -5  -8  126.20    3.90   1
   2   5   9  195.10    6.00   1
  -2  -5  -9  196.30    8.20   1
   2   5  10   -0.30    1.10   1
  -2  -5 -10   -2.10    1.60   1
   2   5  11   20.80    1.60   1
  -2  -5 -11   17.40    2.90   1
   2   5  12    8.60    4.10   1
  -2  -5 -12    3.30    2.60   1
   2   6  -9  399.40   22.30   1
  -2  -6   9  437.40   22.40   1
   2   6  -8   14.70    3.30   1
  -2  -6   8   12.50    3.30   1
   2   6  -7  746.30   28.80   1
  -2  -6   7  787.10   29.30   1
   2   6  -6  254.20   10.90   1
  -2  -6   6  249.50    7.70   1
   2   6  -5  851.30   31.40   1
  -2  -6   5  935.90   22.90   1
   2   6  -4    4.80    2.30   1
  -2  -6   4    0.60    0.70   1
   2   6  -3 2789.70   89.30   1
  -2  -6   3 2871.50   64.00   1
   2   6  -2  324.10   12.00   1
  -2  -6   2  320.50    8.10   1
   2   6  -1   37.70    2.10   1
  -2  -6   1   39.00    1.70   1
   2   6   0  126.20    3.90   1
  -2  -6   0  129.90    4.30   1
   2   6   1  228.40    6.10   1
  -2  -6  -1  210.40    5.70   1
   2   6   2   31.30    1.50   1
  -2  -6  -2   36.60    1.90   1
   2   6   3   23.40    1.30   1
  -2  -6  -3   20.60    1.10   1
   2   6   4  146.60    3.40   1
  -2  -6  -4  137.70    4.40   1
   2   6   5 1990.00   32.40   1
  -2  -6  -5 1978.00   46.60   1
   2   6   6  192.40    3.80   1
  -2  -6  -6  213.20    7.60   1
   2   6   7 1453.00   24.40   1
  -2  -6  -7 1514.70   51.10   1
   2   6   8   49.80    2.10   1
  -2  -6  -8   51.60    2.00   1
   2   6   9   10.00    1.30   1
  -2  -6  -9   17.10    2.90   1
   2   6  10  102.90    4.10   1
  -2  -6 -10   81.70    5.30   1
   2   6  11  102.30    4.50   1
  -2  -6 -11  119.30    7.70   1
   2   6  12    1.70    3.80   1
  -2  -6 -12    5.70    2.40   1
   2   7  -8   43.50    4.50   1
  -2  -7   8   40.20    4.80   1
   2   7  -7   35.50    4.30   1
  -2  -7   7   25.10    4.20   1
   2   7  -6  135.20    7.90   1
  -2  -7   6  154.10    8.20   1
   2   7  -5  340.60   14.20   1
  -2  -7   5  317.10   12.90   1
   2   7  -4   18.30    2.70   1
  -2  -7   4   19.60    3.20   1
   2   7  -3 2795.20   92.60   1
  -2  -7   3 2867.60   94.30   1
   2   7  -2  224.30    9.30   1
  -2  -7   2  225.30    9.30   1
   2   7  -1 1052.60   35.20   1
  -2  -7   1  959.90   32.20   1
   2   7   0  145.70    4.80   1
  -2  -7   0  144.90    7.30   1
   2   7   1 1081.80   26.20   1
  -2  -7  -1 1053.70   35.00   1
   2   7   2  150.50    5.00   1
  -2  -7  -2  154.00    6.50   1
   2   7   3 1440.10   27.60   1
  -2  -7  -3 1285.60   41.60   1
   2   7   4   77.40    2.30   1
  -2  -7  -4   75.60    4.20   1
   2   7   5  563.00   11.40   1
  -2  -7  -5  607.30   22.60   1
   2   7   6  178.40    4.00   1
  -2  -7  -6  177.50    7.90   1
   2   7   7  179.50    4.60   1
  -2  -7  -7  178.70    7.80   1
   2   7   8   -2.80    1.00   1
   2   7   9  220.60    6.40   1
   2   7  10   15.40    1.40   1
   2   7  11  494.10   17.50   1
   2   7  12   37.80    7.30   1
   2   8  -7  372.50   19.70   1
  -2  -8   7  388.20   22.10   1
   2   8  -6  140.10    9.20   1
  -2  -8   6  146.30    9.50   1
   2   8  -5   15.30    3.20   1
  -2  -8   5   17.00    3.50   1
   2   8  -4    5.60    3.50   1
  -2  -8   4    3.10    4.30   1
   2   8  -3  418.30   15.80   1
  -2  -8   3  360.30   15.90   1
   2   8  -2   16.80    4.00   1
  -2  -8   2    5.30    3.90   1
   2   8  -1  624.10   22.70   1
  -2  -8   1  697.30   24.80   1
   2   8   0  407.50   15.50   1
  -2  -8   0  423.80   16.10   1
   2   8   1 1289.80   32.00   1
  -2  -8  -1 1385.90   48.70   1
   2   8   2  167.90    5.50   1
  -2  -8  -2  181.00    7.70   1
   2   8   3 2717.40   50.60   1
  -2  -8  -3 2653.70   86.90   1
   2   8   4    6.00    1.20   1
  -2  -8  -4   10.60    1.70   1
   2   8   5  347.50    6.60   1
  -2  -8  -5  337.60   14.20   1
   2   8   6  201.30    5.10   1
  -2  -8  -6  173.30    8.10   1
   2   8   7  225.70    5.70   1
  -2  -8  -7  206.20    9.40   1
   2   8   8    4.60    1.30   1
   2   8   9    2.50    1.30   1
   2   8  10  119.70    5.10   1
   2   8  11  194.20    7.80   1
   2   9  -6   72.60    6.50   1
  -2  -9   6   65.60    5.70   1
   2   9  -5  111.50    8.30   1
  -2  -9   5  104.10    8.10   1
   2   9  -4    6.30    2.80   1
  -2  -9   4    2.80    3.80   1
   2   9  -3  222.20   10.50   1
  -2  -9   3  178.60    9.60   1
   2   9  -2   80.10    5.80   1
  -2  -9   2   61.90    6.00   1
   2   9  -1    0.90    2.50   1
  -2  -9   1    2.70    2.60   1
   2   9   0  523.10   19.60   1
  -2  -9   0  515.10   19.80   1
   2   9   1   86.70    5.10   1
  -2  -9  -1   65.60    4.50   1
   2   9   2    3.00    2.20   1
  -2  -9  -2    2.90    2.30   1
   2   9   3 1963.10   65.00   1
  -2  -9  -3 2002.90   68.80   1
   2   9   4    6.20    2.00   1
  -2  -9  -4    4.10    2.00   1
   2   9   5  894.10   22.50   1
  -2  -9  -5  832.40   33.70   1
   2   9   6  224.40    5.60   1
  -2  -9  -6  222.90   10.50   1
   2   9   7  825.80   18.30   1
   2   9   8   95.50    3.30   1
   2   9   9  530.90   18.50   1
   2   9  10   53.90    3.30   1
   2  10  -4    5.60    2.80   1
  -2 -10   4    7.60    3.40   1
   2  10  -3  214.90   12.60   1
  -2 -10   3  273.10   15.00   1
  -2 -10   2  151.40    9.90   1
   2  10  -1  299.00   13.80   1
  -2 -10   1  226.90   13.40   1
   2  10   0  374.50   15.40   1
  -2 -10   0  379.80   18.00   1
   2  10   1  220.20   10.70   1
  -2 -10  -1  234.90   11.50   1
   2  10   2  185.60    9.10   1
  -2 -10  -2  180.40    8.90   1
   2  10   3   15.60    2.60   1
  -2 -10  -3   17.10    3.30   1
   2  10   4   11.80    2.30   1
  -2 -10  -4   16.50    3.10   1
   2  10   5  203.10    6.50   1
  -2 -10  -5  188.20    9.20   1
   2  10   6  311.40    8.20   1
   2  10   7  361.20   10.50   1
   2  10   8   20.20    1.60   1
   2  10   9  893.70   25.20   1
   2  11  -2   12.40    4.20   1
  -2 -11   2    0.20    5.10   1
   2  11  -1  264.80   14.50   1
  -2 -11   1  284.20   16.10   1
   2  11   0  211.30   13.00   1
   2  11   1  739.20   34.70   1
  -2 -11  -1  731.90   36.60   1
   2  11   2  122.10    8.00   1
  -2 -11  -2  126.40    8.80   1
   2  11   3  274.10   14.20   1
  -2 -11  -3  273.70   16.20   1
   2  11   4   13.90    2.70   1
   2  11   5   11.60    2.30   1
   2  11   6   62.60    3.60   1
   2  11   7  102.00    4.30   1
   2  11   8    9.50    1.50   1
   2  12   1  119.90    7.90   1
  -2 -12  -1   79.80    8.00   1
   2  12   2    3.40    2.60   1
  -2 -12  -2   -4.00    3.10   1
   2  12   3   53.50    4.50   1
   2  12   4    9.50    3.50   1
   2  12   5  276.70   14.40   1
   2  12   6   35.60    3.60   1
   3 -11  -7  675.70   34.40   1
  -3  11   7  691.50   35.00   1
   3 -11  -6   75.50    5.90   1
  -3  11   6   69.60    6.10   1
   3 -11  -5  -13.70    4.20   1
  -3  11   5   -4.60    3.50   1
   3 -11  -4   91.70    7.40   1
  -3  11   4  113.40    7.80   1
   3 -11  -3   46.50    6.00   1
  -3  11   3   31.00    4.80   1
   3 -11  -2  132.90    9.60   1
  -3  11   2  109.10    7.90   1
  -3  11   1    0.00    2.50   1
   3 -11   0  981.20   48.50   1
  -3  11   0  971.80   48.70   1
   3 -11   1  298.20   18.30   1
  -3  11  -1  291.50   18.20   1
   3 -10  -9    6.00    3.10   1
  -3  10   9   19.40    3.10   1
   3 -10  -8  211.70   12.60   1
  -3  10   8  199.30   12.00   1
   3 -10  -7  657.70   33.50   1
  -3  10   7  618.70   29.30   1
  -3  10   6    0.50    3.80   1
   3 -10  -5  212.60   10.90   1
  -3  10   5  240.90   11.20   1
   3 -10  -4   28.30    3.70   1
  -3  10   4   37.30    4.70   1
   3 -10  -3  176.80   10.80   1
  -3  10   3  180.50    9.70   1
   3 -10  -2   -0.20    4.40   1
  -3  10   2    7.00    3.80   1
   3 -10  -1  249.70   12.50   1
  -3  10   1  244.00   11.50   1
   3 -10   0  793.40   32.30   1
  -3  10   0  868.90   34.10   1
   3 -10   1   97.60    7.80   1
  -3  10  -1  106.10    7.70   1
   3 -10   2   56.50    5.70   1
  -3  10  -2   42.90    4.50   1
   3 -10   3  151.40   11.30   1
  -3  10  -3  113.00    8.80   1
   3  -9 -10  678.80   34.20   1
  -3   9  10  616.40   31.90   1
   3  -9  -9   23.80    3.70   1
  -3   9   9   14.70    2.90   1
   3  -9  -8   43.60    4.60   1
  -3   9   8   41.50    4.70   1
   3  -9  -7    4.60    2.80   1
  -3   9   7    8.80    2.80   1
   3  -9  -6  137.30    7.90   1
  -3   9   6  136.20    6.70   1
   3  -9  -5  255.70   12.10   1
  -3   9   5  289.00   12.20   1
   3  -9  -4  771.60   29.20   1
  -3   9   4  824.60   21.40   1
   3  -9  -3   92.80    5.80   1
  -3   9   3   98.00    3.70   1
   3  -9  -2  356.30   16.10   1
  -3   9   2  371.50   15.00   1
   3  -9  -1  997.40   35.60   1
  -3   9   1 1017.40   36.80   1
   3  -9   0  152.50    8.60   1
  -3   9   0  113.90    6.80   1
   3  -9   1  199.60   10.40   1
  -3   9  -1  227.60   10.90   1
   3  -9   2    8.90    3.40   1
  -3   9  -2    7.20    3.10   1
   3  -9   3   73.40    5.70   1
  -3   9  -3   46.10    4.70   1
   3  -9   4  241.00   14.70   1
  -3   9  -4  208.50   12.50   1
   3  -9   5   -7.60    3.20   1
  -3   9  -5    9.10    2.80   1
   3  -8 -10  182.30   10.70   1
  -3   8  10  213.90   11.70   1
   3  -8  -9  163.30   10.40   1
  -3   8   9  172.50    9.60   1
   3  -8  -8   19.90    2.90   1
  -3   8   8   24.90    3.20   1
   3  -8  -7  200.70    9.10   1
  -3   8   7  217.90   10.10   1
   3  -8  -6   86.50    6.10   1
  -3   8   6   67.40    5.30   1
   3  -8  -5   11.70    2.70   1
  -3   8   5   10.40    2.70   1
   3  -8  -4 1242.20   42.70   1
  -3   8   4 1209.60   29.00   1
   3  -8  -3   24.60    4.40   1
  -3   8   3   35.60    2.00   1
   3  -8  -2  361.50   14.90   1
  -3   8   2  347.90   14.10   1
   3  -8  -1  738.30   28.80   1
  -3   8   1  734.20   26.00   1
   3  -8   0  115.10    6.40   1
  -3   8   0  112.20    6.40   1
   3  -8   1  473.40   19.20   1
  -3   8  -1  508.20   19.10   1
   3  -8   2  684.70   27.90   1
  -3   8  -2  789.70   29.20   1
   3  -8   3  335.90   14.80   1
  -3   8  -3  297.10   13.60   1
   3  -8   4   13.80    3.50   1
  -3   8  -4   18.10    3.10   1
   3  -8   5  172.70   11.20   1
  -3   8  -5  157.70    9.40   1
   3  -8   6  353.70   19.40   1
  -3   8  -6  338.70   19.00   1
   3  -7 -11  122.90    8.10   1
  -3   7  11  144.40    9.20   1
   3  -7 -10   46.60    4.30   1
  -3   7  10   43.10    3.90   1
   3  -7  -9   22.40    3.70   1
  -3   7   9   25.20    3.60   1
   3  -7  -8   14.60    2.90   1
  -3   7   8   14.00    2.30   1
   3  -7  -7    5.10    2.20   1
  -3   7   7   14.50    2.70   1
   3  -7  -5   12.60    3.00   1
  -3   7   5   23.00    2.90   1
   3  -7  -4  735.70   25.40   1
  -3   7   4  721.10   25.10   1
   3  -7  -3  921.80   31.10   1
  -3   7   3  885.30   21.90   1
   3  -7  -2   25.90    3.90   1
  -3   7   2   44.40    4.40   1
   3  -7  -1    3.90    2.50   1
  -3   7   1    1.30    2.10   1
   3  -7   0  891.10   31.30   1
  -3   7   0  933.40   32.10   1
   3  -7   1  257.40   11.60   1
  -3   7  -1  276.60   11.40   1
   3  -7   2  859.00   29.70   1
  -3   7  -2  874.90   21.80   1
   3  -7   3    1.70    3.90   1
  -3   7  -3    5.10    3.30   1
   3  -7   4  425.10   16.90   1
  -3   7  -4  428.00   17.10   1
   3  -7   5  877.60   31.70   1
  -3   7  -5  850.80   31.00   1
   3  -7   6   -4.40    2.70   1
  -3   7  -6   11.70    2.90   1
   3  -7   7  428.20   15.70   1
  -3   7  -7  435.50   22.40   1
   3  -6 -11  400.10   21.20   1
  -3   6  11  404.50   20.20   1
   3  -6 -10    5.80    2.40   1
  -3   6  10   -3.20    2.60   1
   3  -6  -9   49.10    4.80   1
  -3   6   9   53.80    4.30   1
   3  -6  -8    9.40    2.30   1
  -3   6   8    7.20    2.10   1
   3  -6  -7  599.10   21.00   1
  -3   6   7  609.30   21.30   1
   3  -6  -6  164.20    7.00   1
  -3   6   6  156.70    6.90   1
   3  -6  -5   22.10    2.70   1
  -3   6   5   25.20    1.20   1
   3  -6  -4  180.40    7.20   1
  -3   6   4  207.20    8.50   1
   3  -6  -3  914.80   30.40   1
  -3   6   3  896.00   20.90   1
   3  -6  -2   -1.30    2.10   1
  -3   6   2   -3.90    1.70   1
   3  -6  -1   25.10    2.90   1
  -3   6   1   34.30    2.90   1
   3  -6   0  147.70    6.50   1
  -3   6   0  140.20    6.20   1
   3  -6   1   10.80    3.40   1
  -3   6  -1   -2.40    2.70   1
   3  -6   2  199.20    8.20   1
  -3   6  -2  201.50    6.00   1
   3  -6   3  618.60   22.40   1
  -3   6  -3  692.40   18.00   1
   3  -6   4 1017.30   38.00   1
  -3   6  -4 1079.60   26.60   1
   3  -6   5  612.70   22.20   1
  -3   6  -5  607.80   24.00   1
   3  -6   6  346.80   15.20   1
  -3   6  -6  376.50   15.80   1
   3  -6   7  140.70    5.70   1
  -3   6  -7  140.70    8.00   1
   3  -6   8  469.80   17.40   1
   3  -5 -12   23.80    3.60   1
  -3   5  12   33.30    3.20   1
   3  -5 -11   42.00    3.90   1
  -3   5  11   53.10    4.30   1
   3  -5 -10   46.80    4.30   1
  -3   5  10   37.00    3.70   1
   3  -5  -9   18.40    2.70   1
  -3   5   9   18.80    2.60   1
   3  -5  -8   19.70    3.30   1
  -3   5   8   28.60    3.10   1
   3  -5  -7 2280.40   77.10   1
  -3   5   7 2187.50   72.50   1
   3  -5  -6  224.30    9.40   1
  -3   5   6  238.80    9.70   1
   3  -5  -5  552.30   19.70   1
  -3   5   5  556.80   19.30   1
   3  -5  -4   19.80    2.40   1
  -3   5   4   31.20    2.60   1
   3  -5  -3    2.90    1.70   1
  -3   5   3    0.50    1.80   1
   3  -5  -2    4.30    1.20   1
  -3   5   2    1.50    0.50   1
   3  -5  -1  167.40    4.80   1
  -3   5   1  178.90    7.70   1
   3  -5   0  343.20    9.30   1
  -3   5   0  350.00   12.80   1
   3  -5   1   70.10    2.60   1
  -3   5  -1   73.40    4.20   1
   3  -5   2  163.10    5.40   1
  -3   5  -2  194.50    5.80   1
   3  -5   3 1355.20   32.60   1
  -3   5  -3 1395.40   33.30   1
   3  -5   4  322.70    9.20   1
  -3   5  -4  349.70    9.80   1
   3  -5   5   43.00    2.70   1
  -3   5  -5   44.50    2.70   1
   3  -5   6  163.80    7.70   1
  -3   5  -6  192.80    9.50   1
   3  -5   7    5.70    1.70   1
  -3   5  -7   18.90    3.30   1
   3  -5   8  205.70    8.20   1
   3  -5   9   -0.90    1.80   1
   3  -4 -12  206.90   12.40   1
  -3   4  12  182.20    8.00   1
   3  -4 -11  225.00   11.50   1
  -3   4  11  231.60   11.70   1
   3  -4 -10   10.40    2.20   1
  -3   4  10   10.70    2.50   1
   3  -4  -9  233.60    9.90   1
  -3   4   9  246.40   10.30   1
   3  -4  -8    5.90    0.70   1
  -3   4   8    4.50    2.10   1
   3  -4  -7 1232.90   28.50   1
  -3   4   7 1217.90   39.90   1
   3  -4  -6  338.20    8.80   1
  -3   4   6  347.90   13.00   1
   3  -4  -5  286.90   10.80   1
  -3   4   5  277.40   10.80   1
  -3   4   4    2.90    1.40   1
   3  -4  -3  596.70   14.70   1
  -3   4   3  602.70   15.20   1
   3  -4  -2  109.70    3.40   1
  -3   4   2  114.10    3.70   1
   3  -4  -1 2122.40   48.20   1
  -3   4   1 2040.80   46.80   1
   3  -4   0  912.60   21.10   1
  -3   4   0  922.50   22.30   1
   3  -4   1  243.30    9.00   1
  -3   4  -1  227.90    8.30   1
   3  -4   2  101.20    5.10   1
  -3   4  -2   99.00    4.50   1
   3  -4   3  272.90    7.60   1
  -3   4  -3  301.00   10.50   1
   3  -4   4    7.70    1.20   1
  -3   4  -4    7.00    1.30   1
   3  -4   5    4.60    1.10   1
  -3   4  -5    0.80    1.70   1
   3  -4   6   27.90    1.80   1
  -3   4  -6   26.30    3.10   1
   3  -4   7  151.50    5.50   1
  -3   4  -7  142.90    7.30   1
   3  -4   8   86.40    4.00   1
  -3   4  -8   82.10    5.10   1
   3  -4   9  259.60    9.80   1
   3  -4  10  877.70   28.80   1
   3  -3 -12  272.60   15.10   1
  -3   3  12  231.30    9.70   1
   3  -3 -11  750.80   36.00   1
  -3   3  11  724.60   33.50   1
   3  -3 -10   34.70    2.90   1
  -3   3  10   23.10    2.60   1
   3  -3  -9 1420.40   47.00   1
  -3   3   9 1429.50   47.90   1
   3  -3  -7   84.40    2.70   1
  -3   3   7   73.90    4.20   1
   3  -3  -6  473.70   11.50   1
  -3   3   6  471.90   16.30   1
   3  -3  -5  169.40    4.50   1
  -3   3   5  171.10    7.20   1
   3  -3  -4    4.60    0.50   1
  -3   3   4    4.60    0.80   1
   3  -3  -3  264.10    6.60   1
  -3   3   3  260.60    6.70   1
   3  -3  -2  300.30    7.40   1
  -3   3   2  317.90    8.20   1
   3  -3  -1 2106.00   47.00   1
  -3   3   1 2092.90   47.70   1
   3  -3   0 1650.70   37.80   1
  -3   3   0 1660.50   38.10   1
   3  -3   1 1091.10   25.20   1
  -3   3  -1 1111.80   26.20   1
   3  -3   2  250.90    6.70   1
  -3   3  -2  250.50    6.70   1
   3  -3   3  221.30    5.00   1
  -3   3  -3  214.00    5.80   1
   3  -3   4   36.80    2.00   1
  -3   3  -4   27.60    1.60   1
   3  -3   5  235.70    5.40   1
  -3   3  -5  205.40    8.30   1
   3  -3   6  352.90    7.80   1
  -3   3  -6  358.80   13.50   1
   3  -3   8   13.00    1.60   1
  -3   3  -8   18.00    2.10   1
   3  -3   9  288.70    8.80   1
   3  -3  10   61.50    3.70   1
   3  -2 -12  125.50    8.80   1
  -3   2  12  120.00    6.20   1
   3  -2 -11  290.80   15.20   1
  -3   2  11  276.00   14.10   1
   3  -2 -10   76.90    5.30   1
  -3   2  10   66.30    4.50   1
   3  -2  -9 1418.60   50.20   1
  -3   2   9 1439.60   48.30   1
   3  -2  -8  197.30    8.00   1
  -3   2   8  219.60    8.80   1
   3  -2  -7 1633.10   52.50   1
  -3   2   7 1696.70   55.40   1
   3  -2  -6  631.60   14.80   1
  -3   2   6  674.20   22.70   1
   3  -2  -5 1235.70   28.00   1
  -3   2   5 1244.30   40.00   1
   3  -2  -4    1.30    0.60   1
  -3   2   4   -0.30    0.60   1
   3  -2  -3 1649.10   30.70   1
  -3   2   3 1614.40   36.80   1
   3  -2  -2   24.70    0.70   1
  -3   2   2   25.20    1.30   1
   3  -2  -1   32.60    1.10   1
  -3   2   1   32.90    1.30   1
   3  -2   0 1516.70   27.70   1
  -3   2   0 1466.10   33.60   1
   3  -2   1  350.30    6.90   1
  -3   2  -1  352.30    7.00   1
   3  -2   2  551.80   10.60   1
  -3   2  -2  541.80   12.80   1
   3  -2   3  806.50   26.90   1
  -3   2  -3  811.50   19.50   1
   3  -2   4   23.70    1.10   1
  -3   2  -4   30.00    1.30   1
   3  -2   5  786.60   15.30   1
  -3   2  -5  718.40   23.80   1
   3  -2   6  660.40   13.30   1
  -3   2  -6  584.30   20.60   1
   3  -2   7  600.50   12.50   1
  -3   2  -7  585.10   21.80   1
   3  -2   8   16.40    1.60   1
  -3   2  -8    8.10    1.70   1
   3  -2   9   20.00    1.70   1
   3  -2  10   35.00    2.80   1
   3  -2  11    8.20    2.30   1
   3  -1 -12   91.30    6.90   1
  -3   1  12   75.80    4.20   1
   3  -1 -11   20.90    3.50   1
  -3   1  11   20.30    3.10   1
   3  -1 -10  134.40    7.00   1
  -3   1  10  130.80    7.00   1
   3  -1  -9  255.80   10.60   1
  -3   1   9  239.90    9.80   1
   3  -1  -8   12.40    2.10   1
  -3   1   8   15.40    2.20   1
   3  -1  -7 1102.30   36.30   1
  -3   1   7 1099.30   35.70   1
   3  -1  -6  530.00   12.70   1
  -3   1   6  495.90   17.20   1
   3  -1  -5 1145.40   21.40   1
  -3   1   5 1096.80   36.60   1
   3  -1  -4   21.90    0.80   1
  -3   1   4   18.00    1.20   1
   3  -1  -3 6752.90  120.30   1
  -3   1   3 6708.10  146.20   1
   3  -1  -2  857.30   15.90   1
  -3   1   2  884.70   16.50   1
   3  -1  -1 1208.40   27.20   1
  -3   1   1 1199.50   27.00   1
   3  -1   0  620.70   10.10   1
  -3   1   0  635.90   14.90   1
   3  -1   1  540.20   10.30   1
  -3   1  -1  529.40   12.60   1
   3  -1   2   12.00    0.80   1
  -3   1  -2   10.30    0.70   1
   3  -1   3   43.10    2.40   1
  -3   1  -3   39.90    1.30   1
   3  -1   4    8.00    1.50   1
  -3   1  -4    4.50    0.60   1
   3  -1   5  167.50    3.70   1
  -3   1  -5  184.30    4.90   1
   3  -1   6  488.30    9.80   1
  -3   1  -6  481.70   12.00   1
   3  -1   7 1382.10   22.80   1
  -3   1  -7 1158.80   39.10   1
   3  -1   8  160.00    4.20   1
  -3   1  -8  154.90    7.30   1
   3  -1   9   47.70    2.20   1
   3  -1  10  158.70    8.00   1
   3  -1  11  136.20    6.30   1
   3   0 -12   25.00    4.20   1
  -3   0  12   38.20    3.40   1
   3   0 -11  275.10   14.40   1
  -3   0  11  265.70   10.50   1
   3   0 -10   99.80    5.80   1
  -3   0  10  114.10    6.30   1
   3   0  -9   68.40    3.90   1
  -3   0   9   59.80    3.90   1
   3   0  -8    0.30    1.90   1
  -3   0   8   -0.90    1.90   1
   3   0  -7   37.90    3.20   1
  -3   0   7   35.20    3.30   1
   3   0  -6  222.60    7.90   1
  -3   0   6  213.80    7.90   1
   3   0  -5    4.90    1.50   1
  -3   0   5    5.90    1.60   1
   3   0  -4   83.60    2.10   1
  -3   0   4   82.10    2.70   1
   3   0  -3 5793.20   89.50   1
  -3   0   3 5832.50  104.50   1
   3   0  -2  445.90    8.50   1
  -3   0   2  468.30    9.00   1
   3   0  -1 2216.50   40.10   1
  -3   0   1 2290.90   35.90   1
   3   0   0  267.10    5.20   1
  -3   0   0  263.80    4.50   1
   3   0   1 2870.20   44.70   1
  -3   0  -1 2916.90   52.60   1
   3   0   2  366.70    8.60   1
  -3   0  -2  380.40    6.50   1
   3   0   3 5141.60  112.60   1
  -3   0  -3 4975.70   77.30   1
   3   0   4    1.20    0.50   1
  -3   0  -4    2.90    0.40   1
   3   0   5  150.30    3.60   1
  -3   0  -5  150.00    3.40   1
   3   0   6  418.90    8.80   1
  -3   0  -6  384.80    9.60   1
   3   0   7  137.50    3.50   1
  -3   0  -7  135.60    4.00   1
   3   0   8  102.10    2.80   1
  -3   0  -8   81.40    4.10   1
   3   0   9    4.70    1.30   1
   3   0  10   96.40    3.40   1
   3   0  11  252.40    8.00   1
   3   0  12   17.30    2.00   1
   3   1 -11  149.60    9.80   1
  -3  -1  11  194.50    8.70   1
   3   1 -10   17.60    2.90   1
  -3  -1  10   22.80    3.10   1
   3   1  -9  137.10    6.70   1
  -3  -1   9  166.40    6.70   1
   3   1  -8   10.50    2.70   1
  -3  -1   8    5.70    2.60   1
   3   1  -7 1532.50   52.10   1
  -3  -1   7 1530.50   50.60   1
   3   1  -6   79.10    4.00   1
  -3  -1   6   88.60    4.10   1
   3   1  -5  742.40   25.30   1
  -3  -1   5  801.40   18.40   1
   3   1  -4  281.50    7.30   1
  -3  -1   4  292.50    6.20   1
   3   1  -3  599.70   11.50   1
  -3  -1   3  588.10   11.40   1
   3   1  -2    5.80    0.60   1
  -3  -1   2    4.30    0.50   1
   3   1  -1   19.40    0.70   1
  -3  -1   1   20.00    0.80   1
   3   1   0  936.60   17.50   1
  -3  -1   0  941.70   17.60   1
   3   1   1 1184.20   21.70   1
  -3  -1  -1 1200.70   19.10   1
   3   1   2  211.70    4.30   1
  -3  -1  -2  216.70    3.80   1
   3   1   3 7633.80  165.60   1
  -3  -1  -3 7508.60  164.50   1
   3   1   4   30.20    2.20   1
  -3  -1  -4   31.90    1.30   1
   3   1   5  933.00   14.90   1
  -3  -1  -5  900.20   14.80   1
   3   1   6  487.90    8.40   1
  -3  -1  -6  495.10   11.50   1
   3   1   7 1023.60   17.10   1
  -3  -1  -7  998.80   23.00   1
   3   1   8   11.20    1.10   1
  -3  -1  -8   10.70    0.70   1
   3   1   9  491.10   10.80   1
   3   1  10    5.80    1.10   1
   3   1  12   22.00    4.00   1
   3   2 -11    3.80    2.20   1
  -3  -2  11    0.10    2.00   1
   3   2 -10   26.10    3.30   1
  -3  -2  10   21.40    2.10   1
   3   2  -9   10.60    2.70   1
  -3  -2   9   16.00    2.40   1
   3   2  -8   65.50    4.20   1
  -3  -2   8   52.00    3.60   1
   3   2  -7 1690.00   55.00   1
  -3  -2   7 1814.20   40.80   1
   3   2  -6  220.50    8.40   1
  -3  -2   6  237.40    6.10   1
   3   2  -5  881.50   28.60   1
  -3  -2   5  894.30   20.90   1
   3   2  -4  101.80    3.10   1
  -3  -2   4  104.70    3.00   1
   3   2  -3  805.30   19.20   1
  -3  -2   3  810.30   15.60   1
   3   2  -2    1.30    0.50   1
  -3  -2   2    2.60    0.60   1
   3   2  -1 1834.50   33.80   1
  -3  -2   1 1801.00   32.80   1
   3   2   0   97.40    2.30   1
  -3  -2   0   96.20    2.20   1
   3   2   1  170.00    4.20   1
  -3  -2  -1  171.90    3.20   1
   3   2   2   29.90    1.20   1
  -3  -2  -2   27.70    0.70   1
   3   2   3 3607.00   79.50   1
  -3  -2  -3 3575.50   65.40   1
   3   2   4    8.70    1.10   1
  -3  -2  -4   11.40    1.20   1
   3   2   5  310.50    8.40   1
  -3  -2  -5  248.10    9.60   1
   3   2   6  579.90   14.70   1
   3   2   7 2164.60   51.10   1
   3   2   8  164.40    3.90   1
  -3  -2  -8  159.00    4.30   1
   3   2   9 1489.10   36.50   1
   3   2  10   54.60    2.70   1
   3   2  11  166.00    6.70   1
   3   3 -10   62.60    5.00   1
  -3  -3  10   65.00    3.90   1
   3   3  -9  232.50   10.70   1
  -3  -3   9  231.60    8.10   1
   3   3  -8   41.30    3.60   1
  -3  -3   8   29.10    3.20   1
   3   3  -7  456.70   16.60   1
  -3  -3   7  442.00   11.50   1
   3   3  -6  281.60   11.10   1
  -3  -3   6  299.00   11.20   1
   3   3  -5   16.70    2.10   1
  -3  -3   5   14.50    1.10   1
   3   3  -4    5.00    2.40   1
  -3  -3   4    1.80    1.00   1
   3   3  -3 1024.50   24.40   1
  -3  -3   3 1020.50   24.20   1
   3   3  -2  484.20   11.70   1
  -3  -3   2  459.00    9.30   1
   3   3  -1 2839.70   51.90   1
  -3  -3   1 2880.50   53.30   1
   3   3   0  236.80    5.00   1
  -3  -3   0  229.80    5.70   1
   3   3   1 2113.30   38.80   1
  -3  -3  -1 2134.30   34.10   1
   3   3   2   74.60    3.10   1
  -3  -3  -2   75.80    1.50   1
   3   3   3   33.50    1.10   1
  -3  -3  -3   30.60    0.80   1
   3   3   4   38.00    2.10   1
  -3  -3  -4   35.20    1.40   1
   3   3   5  432.20   11.10   1
  -3  -3  -5  367.10   13.70   1
   3   3   6  432.40   16.20   1
  -3  -3  -6  414.90   14.70   1
   3   3   7  569.40   20.90   1
  -3  -3  -7  562.10   20.50   1
   3   3   9 1273.70   45.60   1
   3   3  10   22.50    1.30   1
   3   3  11  370.70   19.10   1
   3   3  12  356.40   20.00   1
   3   4 -10  228.20   14.00   1
  -3  -4  10  259.30   14.60   1
   3   4  -9  144.60    9.40   1
  -3  -4   9  136.30    6.20   1
   3   4  -8  136.70    7.40   1
  -3  -4   8  170.70    7.80   1
   3   4  -7   45.70    3.50   1
  -3  -4   7   47.30    4.00   1
   3   4  -6   15.00    2.40   1
  -3  -4   6   23.70    2.90   1
   3   4  -5  135.20    6.20   1
  -3  -4   5  122.90    6.00   1
   3   4  -4   78.00    4.70   1
  -3  -4   4   94.60    5.00   1
   3   4  -3   13.50    1.30   1
  -3  -4   3   12.70    2.60   1
   3   4  -2  193.30    5.50   1
  -3  -4   2  203.70    7.70   1
   3   4  -1  788.50   27.10   1
  -3  -4   1  745.70   18.40   1
   3   4   0 1524.30   28.60   1
  -3  -4   0 1578.40   29.80   1
   3   4   1 1824.40   34.90   1
  -3  -4  -1 1856.70   30.30   1
   3   4   2  750.50   14.50   1
  -3  -4  -2  764.20   13.10   1
  -3  -4  -3 1550.70   25.80   1
   3   4   4   54.70    1.30   1
  -3  -4  -4   57.70    1.30   1
   3   4   5 1282.70   29.90   1
  -3  -4  -5 1250.60   41.30   1
   3   4   6  120.90    4.30   1
  -3  -4  -6  114.20    5.10   1
   3   4   7  362.50   14.90   1
  -3  -4  -7  414.50   14.90   1
   3   4   8   13.10    3.10   1
  -3  -4  -8   11.30    1.90   1
   3   4   9   63.50    5.70   1
  -3  -4  -9   69.70    4.20   1
   3   4  10   -7.90    3.20   1
  -3  -4 -10   -2.00    2.00   1
   3   4  11   53.90    6.10   1
  -3  -4 -11   32.90    3.40   1
   3   4  12  205.90   12.80   1
  -3  -4 -12  247.70   14.80   1
   3   5  -9    8.90    2.70   1
  -3  -5   9   13.30    3.60   1
   3   5  -8  308.70   13.60   1
  -3  -5   8  297.30   14.20   1
   3   5  -7   23.10    3.30   1
  -3  -5   7   30.30    2.40   1
   3   5  -6   95.40    5.50   1
  -3  -5   6   95.30    5.30   1
   3   5  -5    8.00    2.20   1
  -3  -5   5    3.90    2.30   1
   3   5  -4  324.60   12.00   1
  -3  -5   4  314.70   12.30   1
   3   5  -3  834.70   28.80   1
  -3  -5   3  821.20   28.30   1
   3   5  -2  112.00    4.10   1
   3   5  -1    2.00    0.90   1
  -3  -5   1    3.30    1.00   1
   3   5   0  220.60    6.00   1
  -3  -5   0  209.90    5.40   1
   3   5   1   31.40    1.70   1
  -3  -5  -1   40.50    1.70   1
   3   5   2  582.60   14.10   1
  -3  -5  -2  610.90   12.20   1
   3   5   3  428.10   10.60   1
  -3  -5  -3  431.50    9.20   1
   3   5   4    2.20    0.70   1
  -3  -5  -4    3.80    0.60   1
   3   5   5  807.30   15.20   1
  -3  -5  -5  789.70   15.70   1
   3   5   6  119.40    3.00   1
  -3  -5  -6  117.60    2.70   1
   3   5   7 2004.60   68.30   1
  -3  -5  -7 2156.50   70.20   1
   3   5   8   92.50    6.60   1
  -3  -5  -8   63.70    3.70   1
   3   5   9  129.90    8.20   1
  -3  -5  -9  168.70    7.40   1
   3   5  10    0.90    4.60   1
  -3  -5 -10   19.80    3.40   1
   3   5  11  144.70   11.40   1
  -3  -5 -11  206.00   11.50   1
   3   5  12  133.90    9.50   1
  -3  -5 -12  112.70    7.80   1
   3   6  -8   32.50    3.80   1
  -3  -6   8   41.90    4.70   1
   3   6  -7   90.90    5.60   1
  -3  -6   7   82.40    5.40   1
  -3  -6   6  158.10    8.80   1
   3   6  -5  151.90    8.00   1
  -3  -6   5  131.20    6.50   1
   3   6  -4  867.90   30.40   1
  -3  -6   4  881.90   31.50   1
   3   6  -3  667.90   23.80   1
  -3  -6   3  653.30   22.90   1
   3   6  -2  794.00   27.60   1
  -3  -6   2  816.90   19.70   1
   3   6  -1   60.40    2.40   1
  -3  -6   1   66.80    2.60   1
   3   6   0    1.20    1.00   1
  -3  -6   0   -1.40    1.00   1
   3   6   1  103.80    3.60   1
  -3  -6  -1  120.30    4.00   1
   3   6   2  208.60    5.70   1
  -3  -6  -2  204.40    6.10   1
   3   6   3  166.10    4.70   1
  -3  -6  -3  191.50    5.60   1
   3   6   4   24.20    1.20   1
  -3  -6  -4   20.60    1.20   1
   3   6   5    2.40    0.80   1
  -3  -6  -5    3.70    0.70   1
   3   6   6   97.00    2.70   1
  -3  -6  -6   89.30    2.80   1
   3   6   7 1296.90   21.60   1
  -3  -6  -7 1248.20   24.10   1
   3   6   8  338.80    9.00   1
  -3  -6  -8  292.00   12.60   1
   3   6   9  110.10    7.20   1
   3   6  10   -3.40    4.80   1
  -3  -6 -10    4.20    2.30   1
   3   6  11  473.40   26.30   1
  -3  -6 -11  497.10   27.00   1
   3   7  -7  132.90    8.60   1
  -3  -7   7   93.00    7.20   1
   3   7  -6    8.50    2.60   1
  -3  -7   6   -0.80    2.80   1
   3   7  -5  664.60   25.60   1
  -3  -7   5  678.50   27.60   1
   3   7  -4  745.00   26.70   1
  -3  -7   4  766.70   28.40   1
   3   7  -3   31.90    3.70   1
  -3  -7   3   48.10    4.90   1
   3   7  -2  270.20   11.50   1
  -3  -7   2  259.30    7.50   1
   3   7  -1  139.50    6.10   1
  -3  -7   1  130.30    4.30   1
   3   7   0  180.60    5.90   1
  -3  -7   0  183.00    5.50   1
   3   7   1    3.60    1.20   1
  -3  -7  -1    3.00    0.90   1
   3   7   2  520.90   13.40   1
  -3  -7  -2  532.00   14.30   1
   3   7   3 1319.00   31.30   1
  -3  -7  -3 1344.70   32.40   1
   3   7   4  351.00    9.10   1
  -3  -7  -4  328.60   12.50   1
   3   7   5   52.60    1.60   1
  -3  -7  -5   39.70    3.10   1
   3   7   6    5.30    1.00   1
  -3  -7  -6    4.40    1.10   1
   3   7   7   23.50    1.20   1
   3   7   8   88.40    3.10   1
   3   7   9   35.00    4.60   1
   3   7  10   -0.50    3.50   1
   3   7  11  257.40   15.10   1
  -3  -7 -11  241.40   15.40   1
   3   8  -6  296.00   15.80   1
  -3  -8   6  264.70   15.40   1
   3   8  -5  300.00   15.60   1
  -3  -8   5  305.30   15.80   1
   3   8  -4    1.60    3.50   1
  -3  -8   4   16.90    4.20   1
   3   8  -3   10.30    2.80   1
  -3  -8   3    2.00    2.90   1
   3   8  -2   27.10    3.80   1
  -3  -8   2    9.70    3.20   1
   3   8  -1  835.00   30.70   1
  -3  -8   1  794.50   28.90   1
   3   8   0  500.90   18.80   1
  -3  -8   0  494.40   13.50   1
   3   8   1  171.90    7.70   1
  -3  -8  -1  179.50    6.10   1
   3   8   2  363.70   13.10   1
  -3  -8  -2  332.90    9.90   1
   3   8   3  356.60    9.90   1
  -3  -8  -3  385.60   14.90   1
   3   8   4  695.70   24.00   1
  -3  -8  -4  683.00   25.40   1
   3   8   5   29.20    1.70   1
  -3  -8  -5   25.80    2.60   1
   3   8   6    2.10    0.90   1
   3   8   7  190.90    4.90   1
   3   8   8  130.90    4.10   1
   3   8   9  308.30   16.80   1
   3   8  10  125.10    9.80   1
   3   9  -5   57.70    5.80   1
  -3  -9   5   77.50    7.30   1
   3   9  -4  138.00    8.80   1
  -3  -9   4  144.10   10.50   1
   3   9  -3   -0.90    2.50   1
  -3  -9   3   -0.70    4.20   1
   3   9  -2   58.00    4.60   1
  -3  -9   2   59.00    4.90   1
   3   9  -1  438.80   17.60   1
  -3  -9   1  383.40   15.80   1
   3   9   0   45.10    4.00   1
  -3  -9   0   37.30    3.80   1
   3   9   1  574.30   21.70   1
  -3  -9  -1  542.80   21.90   1
   3   9   2   24.40    2.80   1
  -3  -9  -2   10.70    2.50   1
   3   9   3   14.10    2.10   1
  -3  -9  -3    4.10    2.20   1
   3   9   4  507.90   19.60   1
  -3  -9  -4  500.50   20.70   1
   3   9   5  365.60   14.10   1
   3   9   6   42.00    2.30   1
   3   9   7   22.80    1.80   1
   3   9   8  239.30    7.40   1
   3   9   9  232.10   13.30   1
   3   9  10  191.80   12.00   1
   3  10  -2  229.00   13.30   1
  -3 -10   2  213.00   12.00   1
   3  10  -1    2.80    2.70   1
  -3 -10   1   -0.10    2.80   1
   3  10   0  986.20   36.80   1
  -3 -10   0 1001.60   40.30   1
   3  10   1   92.00    5.80   1
  -3 -10  -1   77.90    6.40   1
   3  10   2   14.40    3.80   1
  -3 -10  -2   14.10    3.90   1
   3  10   3   36.50    3.60   1
  -3 -10  -3   34.40    4.30   1
   3  10   4   23.30    2.90   1
   3  10   5  646.10   23.80   1
   3  10   6   -4.30    1.70   1
   3  10   7   55.90    2.80   1
   3  10   8   25.30    1.80   1
   3  10   9   -1.00    2.80   1
   3  11  -1  227.50   13.10   1
  -3 -11   1  319.90   18.40   1
   3  11   0 1210.20   55.10   1
  -3 -11   0 1211.10   59.10   1
  -3 -11  -1   80.60    7.20   1
   3  11   2  104.90    7.20   1
   3  11   3   -3.00    3.00   1
   3  11   4  306.70   15.20   1
   3  11   5   32.80    3.50   1
   3  11   6  193.70    8.10   1
   3  11   7  189.60    7.90   1
  -4  11   5   28.10    3.90   1
   4 -11  -4    6.40    2.90   1
  -4  11   4   -5.30    2.50   1
   4 -11  -3   43.70    5.50   1
  -4  11   3   56.40    5.60   1
   4 -11  -2    1.50    3.50   1
  -4  11   2   11.20    3.00   1
   4 -11  -1  247.40   15.50   1
  -4  11   1  250.30   14.10   1
   4 -10  -7   27.20    4.00   1
  -4  10   7   19.50    4.70   1
   4 -10  -6  109.90    8.50   1
  -4  10   6  114.90    8.00   1
   4 -10  -5  469.90   25.00   1
  -4  10   5  448.90   21.30   1
   4 -10  -4   20.70    3.90   1
  -4  10   4   18.40    3.10   1
   4 -10  -3   20.70    4.10   1
  -4  10   3   16.30    3.10   1
   4 -10  -2    7.70    3.30   1
  -4  10   2   -6.00    2.50   1
   4 -10  -1  253.70   14.40   1
  -4  10   1  255.40   14.70   1
   4 -10   0   74.50    6.60   1
  -4  10   0   81.10    6.00   1
   4 -10   1  152.30   10.50   1
  -4  10  -1  163.70   11.10   1
   4 -10   2   -0.80    3.50   1
  -4  10  -2    3.80    3.10   1
   4  -9  -9  444.10   23.10   1
  -4   9   9  418.80   22.00   1
   4  -9  -8   11.40    2.90   1
  -4   9   8    3.90    2.70   1
  -4   9   7  181.20   10.80   1
   4  -9  -6  309.20   16.50   1
  -4   9   6  264.50   13.70   1
   4  -9  -5 1427.40   51.40   1
  -4   9   5 1368.10   49.10   1
   4  -9  -4   75.60    6.00   1
  -4   9   4   61.10    4.60   1
   4  -9  -3  705.80   28.50   1
  -4   9   3  701.90   26.20   1
   4  -9  -2   13.80    4.30   1
  -4   9   2   20.70    3.90   1
   4  -9  -1   45.00    5.40   1
  -4   9   1   51.80    4.60   1
   4  -9   0  313.60   14.70   1
  -4   9   0  294.50   14.10   1
   4  -9   1   35.20    4.00   1
  -4   9  -1   47.70    4.60   1
   4  -9   2   67.30    6.70   1
  -4   9  -2   43.50    4.70   1
   4  -9   3   20.00    4.90   1
  -4   9  -3   27.80    4.40   1
   4  -9   4    1.50    2.90   1
  -4   9  -4   -4.90    3.50   1
   4  -8 -10  224.70   13.20   1
   4  -8  -9   24.20    3.10   1
  -4   8   9    7.30    2.90   1
   4  -8  -8   -2.20    3.80   1
  -4   8   8   13.90    3.80   1
   4  -8  -7   31.00    4.30   1
  -4   8   7   45.50    4.10   1
   4  -8  -6  124.20    7.30   1
  -4   8   6  144.80    7.40   1
   4  -8  -5  360.40   15.50   1
  -4   8   5  378.80   14.80   1
   4  -8  -4    8.10    3.70   1
  -4   8   4    8.10    3.60   1
   4  -8  -3 1945.20   65.60   1
  -4   8   3 1896.30   65.30   1
   4  -8  -2   19.20    3.40   1
  -4   8   2   14.50    1.10   1
   4  -8  -1  514.90   19.70   1
  -4   8   1  499.40   19.00   1
   4  -8   0  839.10   32.40   1
  -4   8   0  840.60   30.70   1
   4  -8   1  890.90   35.30   1
  -4   8  -1  837.00   29.70   1
   4  -8   2   24.90    5.00   1
  -4   8  -2   37.20    4.30   1
   4  -8   3   75.20    6.10   1
  -4   8  -3   58.80    5.20   1
   4  -8   4   -4.50    3.40   1
  -4   8  -4    7.90    2.50   1
   4  -8   5    6.70    3.70   1
  -4   8  -5    6.70    2.70   1
   4  -7 -10  269.40   14.50   1
  -4   7  10  230.90   12.60   1
   4  -7  -9  463.50   23.80   1
  -4   7   9  474.00   23.10   1
   4  -7  -8   16.00    2.80   1
  -4   7   8    1.60    2.40   1
   4  -7  -7  397.40   17.00   1
  -4   7   7  369.70   14.70   1
   4  -7  -6   10.30    2.80   1
  -4   7   6    8.80    2.60   1
   4  -7  -5  187.20    9.00   1
  -4   7   5  186.70    8.90   1
   4  -7  -4  215.00    9.40   1
  -4   7   4  246.90   10.20   1
   4  -7  -3  729.20   25.70   1
  -4   7   3  722.60   25.60   1
   4  -7  -2   78.00    5.40   1
  -4   7   2   90.20    2.90   1
   4  -7  -1  242.70   10.40   1
  -4   7   1  247.60   10.60   1
   4  -7   0  512.10   19.00   1
  -4   7   0  523.30   19.20   1
   4  -7   1 1549.90   52.40   1
  -4   7  -1 1527.10   51.60   1
   4  -7   2    7.50    4.10   1
  -4   7  -2   20.90    3.60   1
   4  -7   3  980.00   34.90   1
  -4   7  -3  976.90   35.70   1
   4  -7   4   48.80    5.20   1
  -4   7  -4   71.80    4.70   1
   4  -7   5  554.70   26.40   1
  -4   7  -5  543.00   25.20   1
   4  -7   6  291.40   11.70   1
   4  -7   7   -1.20    2.00   1
   4  -6 -11  102.40    6.90   1
  -4   6  11   91.50    6.80   1
   4  -6 -10  106.00    7.10   1
  -4   6  10   98.60    6.80   1
   4  -6  -9  278.40   12.20   1
  -4   6   9  305.30   12.40   1
   4  -6  -8    6.30    2.60   1
  -4   6   8    2.10    2.30   1
   4  -6  -7  942.10   33.10   1
  -4   6   7  938.40   33.00   1
   4  -6  -6    5.00    2.60   1
  -4   6   6    3.80    2.40   1
   4  -6  -5 1557.30   50.60   1
  -4   6   5 1500.60   34.80   1
   4  -6  -4  546.20   20.80   1
  -4   6   4  536.80   19.20   1
   4  -6  -3  102.20    5.50   1
  -4   6   3   87.00    4.50   1
   4  -6  -2   23.40    3.00   1
  -4   6   2   33.50    2.90   1
   4  -6  -1  231.60    9.80   1
  -4   6   1  245.10    6.30   1
   4  -6   0   17.90    3.00   1
  -4   6   0   13.80    2.50   1
   4  -6   1   68.20    4.60   1
  -4   6  -1   81.00    4.70   1
   4  -6   2    4.60    2.50   1
  -4   6  -2    4.00    2.00   1
   4  -6   3 1567.30   54.00   1
  -4   6  -3 1522.50   53.40   1
   4  -6   4  110.20    6.40   1
  -4   6  -4  102.00    6.10   1
   4  -6   5  572.50   15.40   1
  -4   6  -5  502.00   19.10   1
   4  -6   6  323.10   10.90   1
  -4   6  -6  399.50   18.00   1
   4  -6   7  368.00   13.70   1
   4  -6   8   63.30    3.80   1
   4  -5 -11    3.70    2.50   1
  -4   5  11   15.10    2.60   1
   4  -5  -9   71.80    5.40   1
  -4   5   9   77.60    5.10   1
   4  -5  -8    3.50    0.90   1
  -4   5   8    6.20    2.10   1
   4  -5  -7  469.20   12.30   1
  -4   5   7  457.60   17.70   1
   4  -5  -6   58.00    3.50   1
  -4   5   6   72.40    4.20   1
   4  -5  -5 1494.90   51.70   1
  -4   5   5 1466.10   48.60   1
   4  -5  -4  468.70   16.30   1
  -4   5   4  432.60   15.80   1
   4  -5  -3  691.30   23.20   1
  -4   5   3  638.30   22.40   1
   4  -5  -2    9.00    2.10   1
  -4   5   2    4.10    1.80   1
   4  -5  -1 2201.40   71.60   1
  -4   5   1 2093.30   68.80   1
   4  -5   0   72.40    3.20   1
  -4   5   0   86.00    4.60   1
   4  -5   1 1057.40   26.40   1
  -4   5  -1 1122.70   38.70   1
   4  -5   2   31.60    2.10   1
  -4   5  -2   34.70    3.40   1
   4  -5   3  271.20    8.50   1
  -4   5  -3  301.70   11.80   1
   4  -5   4    2.80    1.30   1
  -4   5  -4    6.30    2.50   1
   4  -5   5    6.90    1.70   1
  -4   5  -5   17.20    2.50   1
   4  -5   6  102.80    5.40   1
  -4   5  -6  103.80    6.30   1
   4  -5   7  581.10   15.90   1
   4  -5   8    3.90    1.60   1
   4  -4 -11   54.20    5.40   1
  -4   4  11   68.70    5.80   1
   4  -4 -10   24.30    2.90   1
  -4   4  10   32.80    3.70   1
   4  -4  -9  612.60   22.70   1
  -4   4   9  625.30   23.10   1
   4  -4  -8  184.10    5.70   1
  -4   4   8  171.10    7.80   1
   4  -4  -7  169.20    4.10   1
  -4   4   7  167.00    7.40   1
   4  -4  -6   94.20    2.50   1
   4  -4  -5    5.40    1.30   1
  -4   4   5   -0.50    1.60   1
   4  -4  -4  182.10    8.00   1
  -4   4   4  161.70    4.40   1
   4  -4  -3   39.50    3.40   1
  -4   4   3   20.40    2.90   1
   4  -4  -2    9.30    1.00   1
  -4   4   2    2.30    2.10   1
   4  -4  -1 2493.40   57.50   1
  -4   4   1 2631.60   83.70   1
   4  -4   0   50.90    2.20   1
  -4   4   0   37.50    2.30   1
   4  -4   1 2738.50   63.40   1
  -4   4  -1 2865.60   93.20   1
   4  -4   2  126.50    3.30   1
  -4   4  -2  124.30    5.80   1
   4  -4   3  270.20    6.30   1
  -4   4  -3  309.10   11.70   1
   4  -4   4  116.80    3.50   1
  -4   4  -4  123.40    5.80   1
   4  -4   5 1384.90   32.40   1
  -4   4  -5 1340.10   45.40   1
   4  -4   6   14.60    2.00   1
  -4   4  -6    6.60    1.80   1
   4  -4   7    7.80    2.00   1
   4  -4   8   20.40    2.10   1
   4  -4   9  200.60    8.20   1
   4  -3 -11   -1.90    2.00   1
  -4   3  11   -3.10    2.10   1
   4  -3 -10  348.60   15.20   1
  -4   3  10  348.20   14.30   1
   4  -3  -9  390.90   14.80   1
  -4   3   9  344.30   13.50   1
   4  -3  -8  625.60   21.70   1
  -4   3   8  571.10   19.70   1
   4  -3  -7   17.30    1.10   1
  -4   3   7   13.40    2.20   1
   4  -3  -6    0.80    0.60   1
  -4   3   6    0.30    1.80   1
   4  -3  -5  842.50   16.20   1
  -4   3   5  846.20   28.60   1
   4  -3  -4  151.70    3.30   1
  -4   3   4  148.80    6.10   1
   4  -3  -3  200.90    4.40   1
  -4   3   3  212.40    5.50   1
   4  -3  -2  243.20    5.20   1
  -4   3   2  247.40    9.40   1
   4  -3  -1  556.60   11.00   1
  -4   3   1  532.90   18.20   1
   4  -3   0  218.50    4.70   1
  -4   3   0  238.50    8.80   1
   4  -3   1  931.70   18.20   1
  -4   3  -1  902.00   20.90   1
   4  -3   2  276.40    5.80   1
  -4   3  -2  291.50    7.30   1
   4  -3   3  379.50    9.70   1
  -4   3  -3  377.50   13.60   1
   4  -3   4  235.20    5.40   1
  -4   3  -4  260.00   10.00   1
   4  -3   5 2721.00   51.70   1
  -4   3  -5 2833.10   91.00   1
   4  -3   6    7.70    1.90   1
  -4   3  -6    5.50    2.00   1
   4  -3   7  774.10   19.70   1
  -4   3  -7  737.30   28.60   1
   4  -3   8    4.60    1.50   1
   4  -3   9   30.50    2.40   1
   4  -3  10   79.70    4.30   1
   4  -2 -11   40.50    3.90   1
  -4   2  11   45.00    3.80   1
   4  -2 -10  490.60   20.10   1
  -4   2  10  489.00   19.10   1
   4  -2  -9    6.60    2.30   1
  -4   2   9    5.50    2.00   1
   4  -2  -8  292.20   11.10   1
  -4   2   8  274.90   10.80   1
   4  -2  -7  140.10    6.50   1
  -4   2   7  147.60    6.50   1
   4  -2  -6   81.10    2.60   1
  -4   2   6   86.70    4.20   1
   4  -2  -5  216.00    5.70   1
  -4   2   5  222.60    8.40   1
   4  -2  -4  560.80   13.60   1
  -4   2   4  571.40   19.80   1
   4  -2  -3  764.90   14.60   1
  -4   2   3  797.70   18.70   1
   4  -2  -2  939.30   17.90   1
  -4   2   2  987.30   22.60   1
   4  -2  -1  110.20    2.60   1
  -4   2   1  112.40    3.30   1
   4  -2   0  647.70   12.40   1
  -4   2   0  615.90   15.20   1
   4  -2   1  199.70    4.50   1
  -4   2  -1  197.30    7.50   1
   4  -2   2  851.80   16.20   1
  -4   2  -2  858.30   17.10   1
   4  -2   3    0.20    0.70   1
  -4   2  -3    0.60    0.60   1
   4  -2   4   80.40    2.40   1
  -4   2  -4   83.40    2.80   1
   4  -2   5 1364.90   25.90   1
  -4   2  -5 1372.20   48.50   1
   4  -2   6    5.50    0.90   1
  -4   2  -6    5.30    1.70   1
   4  -2   7  999.90   24.50   1
  -4   2  -7  991.90   34.40   1
   4  -2   8   55.80    4.30   1
   4  -2   9  302.60    8.90   1
   4  -2  10  204.30    8.50   1
   4  -1 -11   65.10    5.50   1
  -4   1  11   64.80    5.30   1
   4  -1 -10   28.90    3.00   1
  -4   1  10   18.00    2.50   1
   4  -1  -9   54.80    4.10   1
  -4   1   9   61.30    4.40   1
   4  -1  -8   11.70    3.20   1
  -4   1   8    4.20    2.80   1
   4  -1  -7  532.50   18.80   1
  -4   1   7  569.00   19.60   1
   4  -1  -6   41.00    2.90   1
  -4   1   6   41.90    2.80   1
   4  -1  -5   26.10    1.30   1
  -4   1   5   24.70    2.10   1
   4  -1  -4 1079.20   20.50   1
  -4   1   4 1103.30   35.90   1
   4  -1  -3  276.50    5.90   1
  -4   1   3  281.20   10.50   1
   4  -1  -2 1306.60   24.10   1
  -4   1   2 1336.60   25.20   1
   4  -1  -1    3.40    0.70   1
  -4   1   1    4.80    0.60   1
   4  -1   0  214.00    3.80   1
  -4   1   0  227.80    5.90   1
   4  -1   1  704.60   13.30   1
  -4   1  -1  716.60   17.00   1
   4  -1   2 1416.90   26.50   1
  -4   1  -2 1392.90   32.70   1
   4  -1   3  384.50    9.60   1
  -4   1  -3  394.20    9.60   1
   4  -1   4   53.80    1.70   1
  -4   1  -4   62.80    2.10   1
   4  -1   5   79.80    2.20   1
  -4   1  -5   88.30    2.90   1
   4  -1   6  125.60    3.10   1
  -4   1  -6  123.60    5.40   1
   4  -1   7  224.40    6.50   1
  -4   1  -7  226.30    8.50   1
   4  -1   8  325.80    9.10   1
   4  -1   9  114.40    4.30   1
   4  -1  10  126.70    5.40   1
   4  -1  11  712.40   36.00   1
   4   0 -11    2.30    2.10   1
   4   0 -10   40.30    4.20   1
  -4   0  10   29.60    4.10   1
   4   0  -9    4.60    2.10   1
  -4   0   9   -0.80    2.10   1
   4   0  -8  478.70   18.50   1
  -4   0   8  461.40   17.70   1
   4   0  -7   97.70    3.30   1
  -4   0   7   82.10    4.50   1
   4   0  -6  323.00    8.30   1
  -4   0   6  284.20   10.80   1
   4   0  -5  733.50   17.40   1
  -4   0   5  691.80   23.50   1
   4   0  -4  426.90    7.40   1
  -4   0   4  407.20   13.70   1
   4   0  -3  100.40    2.40   1
  -4   0   3  106.40    3.10   1
   4   0  -2  115.80    2.60   1
  -4   0   2  112.40    2.80   1
   4   0  -1  390.30    7.70   1
  -4   0   1  391.00    6.80   1
   4   0   0   82.30    2.00   1
  -4   0   0   78.80    1.70   1
   4   0   1   22.60    0.70   1
  -4   0  -1   22.10    1.10   1
   4   0   2 1758.70   32.20   1
  -4   0  -2 1708.10   32.00   1
   4   0   3  866.20   28.70   1
  -4   0  -3  843.10   19.40   1
   4   0   4  239.00    6.00   1
  -4   0  -4  249.40    5.40   1
   4   0   5  542.90   12.80   1
  -4   0  -5  538.70   13.00   1
   4   0   6   72.90    1.90   1
  -4   0  -6   75.80    2.30   1
   4   0   7    4.40    0.50   1
  -4   0  -7    3.30    0.50   1
   4   0   8  665.40   16.70   1
   4   0   9  242.10    7.10   1
   4   0  10    4.90    1.90   1
   4   0  11   80.20    6.10   1
   4   1 -11  136.30    8.80   1
  -4  -1  11  136.10    8.00   1
   4   1 -10   93.90    6.20   1
  -4  -1  10  109.80    6.60   1
   4   1  -9  246.90   10.80   1
  -4  -1   9  254.20   11.00   1
   4   1  -8 1058.80   36.30   1
  -4  -1   8 1062.00   36.40   1
   4   1  -7   42.70    3.20   1
  -4  -1   7   36.80    3.10   1
   4   1  -6 1654.10   39.00   1
  -4  -1   6 1522.20   49.40   1
   4   1  -5  615.10   15.00   1
  -4  -1   5  647.30   15.30   1
   4   1  -4   73.40    2.20   1
  -4  -1   4   62.70    2.20   1
   4   1  -3   73.90    1.90   1
  -4  -1   3   81.90    2.50   1
   4   1  -2  192.80    4.10   1
  -4  -1   2  195.40    5.20   1
   4   1  -1 1136.60   21.00   1
  -4  -1   1 1140.20   21.60   1
   4   1   0   53.60    1.50   1
  -4  -1   0   57.60    1.60   1
   4   1   1  536.60   10.30   1
  -4  -1  -1  526.50    8.90   1
   4   1   2  345.80    6.80   1
  -4  -1  -2  363.50    5.80   1
   4   1   3   33.70    1.10   1
  -4  -1  -3   33.80    1.00   1
   4   1   4  437.50   15.90   1
   4   1   5    6.90    1.80   1
   4   1   6   -5.50    2.20   1
   4   1   7  117.30    5.70   1
   4   1   8  655.30   23.30   1
   4   1   9  822.50   22.10   1
   4   1  10    0.60    1.50   1
   4   1  11   28.30    5.50   1
   4   2 -10   29.70    4.10   1
  -4  -2  10   33.10    3.20   1
   4   2  -9  678.20   26.70   1
  -4  -2   9  616.60   24.70   1
   4   2  -8  125.20    6.10   1
  -4  -2   8  126.80    6.40   1
   4   2  -7  207.80    8.50   1
  -4  -2   7  207.80    8.60   1
   4   2  -6 1425.20   47.00   1
  -4  -2   6 1524.30   35.30   1
   4   2  -5   81.80    4.20   1
  -4  -2   5   99.60    3.00   1
   4   2  -4  470.70   12.00   1
  -4  -2   4  477.30   11.40   1
   4   2  -3 1046.00   20.10   1
  -4  -2   3 1038.30   23.70   1
   4   2  -2 1818.60   33.80   1
  -4  -2   2 1741.20   39.50   1
   4   2  -1  769.00   14.80   1
  -4  -2   1  734.70   14.40   1
   4   2   0  995.80   22.90   1
  -4  -2   0  974.00   18.60   1
   4   2   1 1022.60   23.10   1
  -4  -2  -1 1022.40   19.20   1
   4   2   2   41.20    1.50   1
  -4  -2  -2   43.00    1.00   1
   4   2   3   28.60    0.80   1
  -4  -2  -3   28.70    0.90   1
   4   2   4  177.00    4.80   1
  -4  -2  -4  183.10    7.50   1
   4   2   5  526.90   19.40   1
   4   2   6   10.70    2.50   1
   4   2   7   32.60    2.20   1
   4   2   8  326.50   10.00   1
   4   2   9  273.60   13.20   1
   4   2  10   36.90    4.50   1
   4   2  11   70.30    6.50   1
   4   3 -10  145.60    8.70   1
  -4  -3  10  159.20    9.70   1
   4   3  -9  445.90   22.90   1
  -4  -3   9  531.70   25.60   1
   4   3  -8  151.00    7.50   1
  -4  -3   8  131.80    7.00   1
   4   3  -7   62.10    4.30   1
  -4  -3   7   61.60    4.20   1
   4   3  -6  383.60   14.30   1
  -4  -3   6  334.50   12.80   1
   4   3  -5  816.50   29.10   1
  -4  -3   5  869.90   21.40   1
   4   3  -4  260.40    9.60   1
  -4  -3   4  281.70    7.60   1
   4   3  -3 1731.30   34.10   1
  -4  -3   3 1714.70   40.20   1
   4   3  -2 1607.40   30.70   1
  -4  -3   2 1553.60   36.00   1
   4   3  -1   55.10    1.80   1
  -4  -3   1   56.00    2.10   1
   4   3   0 1944.10   37.00   1
  -4  -3   0 1915.10   36.40   1
   4   3   1   14.20    0.90   1
  -4  -3  -1   13.90    0.90   1
   4   3   2 1030.70   33.50   1
  -4  -3  -2 1003.90   17.00   1
   4   3   3  473.40    9.20   1
  -4  -3  -3  442.00    8.80   1
   4   3   4  158.40    6.30   1
  -4  -3  -4  130.40    5.50   1
   4   3   5 1639.60   53.30   1
  -4  -3  -5 1568.50   50.90   1
  -4  -3  -6  198.10    8.30   1
   4   3   7  345.70   14.70   1
  -4  -3  -7  369.90   13.70   1
   4   3   8    3.60    2.80   1
  -4  -3  -8   -0.20    2.20   1
   4   3   9    6.40    4.50   1
  -4  -3  -9   -0.60    2.00   1
   4   3  10  204.80   11.30   1
  -4  -3 -10  234.10   10.20   1
   4   3  11   15.40    4.40   1
  -4  -3 -11   21.70    3.10   1
   4   4  -9   94.60    7.20   1
  -4  -4   9   85.10    6.80   1
   4   4  -8  402.60   17.00   1
  -4  -4   8  341.90   15.30   1
   4   4  -7   81.90    5.80   1
  -4  -4   7   94.80    5.10   1
   4   4  -6   17.20    3.30   1
  -4  -4   6    7.60    2.70   1
   4   4  -5  666.10   24.00   1
  -4  -4   5  704.90   19.00   1
   4   4  -4   72.60    4.20   1
  -4  -4   4   87.50    3.30   1
   4   4  -3 1144.80   38.50   1
  -4  -4   3 1229.50   30.50   1
   4   4  -2   27.30    1.70   1
  -4  -4   2   26.70    1.80   1
   4   4  -1  820.10   19.40   1
   4   4   0 2403.50   53.60   1
  -4  -4   0 2456.60   77.70   1
   4   4   1  818.70   19.10   1
  -4  -4  -1  807.50   16.20   1
   4   4   2 1007.10   23.40   1
  -4  -4  -2  970.90   19.10   1
  -4  -4  -3 1218.80   23.30   1
   4   4   4  756.60   25.50   1
  -4  -4  -4  714.70   25.10   1
   4   4   5  425.50   15.00   1
  -4  -4  -5  374.70   13.80   1
   4   4   6 1296.20   43.30   1
  -4  -4  -6 1202.60   40.20   1
   4   4   7   -2.40    4.10   1
  -4  -4  -7    8.30    2.90   1
   4   4   8  142.20    9.40   1
  -4  -4  -8  140.70    7.60   1
   4   4   9   68.00    5.90   1
  -4  -4  -9   68.40    4.60   1
   4   4  10   72.20    6.20   1
  -4  -4 -10   51.70    4.40   1
   4   4  11  233.20   13.90   1
  -4  -4 -11  218.80   14.70   1
   4   5  -8  167.00   10.10   1
  -4  -5   8  178.00    9.90   1
   4   5  -7  250.00   11.40   1
  -4  -5   7  242.30   10.90   1
   4   5  -6   51.50    4.20   1
  -4  -5   6   64.40    5.00   1
   4   5  -5   42.70    4.00   1
  -4  -5   5   62.70    4.10   1
   4   5  -4  740.40   26.20   1
  -4  -5   4  834.90   30.00   1
  -4  -5   3   98.20    5.60   1
   4   5  -2  602.20   15.30   1
   4   5  -1  274.60    8.00   1
  -4  -5   1  275.10   11.40   1
   4   5   0  569.20   14.40   1
  -4  -5   0  597.30   15.40   1
   4   5   1  912.20   21.30   1
  -4  -5  -1  900.60   32.80   1
   4   5   2   52.10    2.00   1
  -4  -5  -2   56.10    3.70   1
   4   5   3 1790.30   59.50   1
  -4  -5  -3 1789.60   41.60   1
   4   5   4  451.30    8.90   1
  -4  -5  -4  461.70   11.40   1
   4   5   5  444.00   15.50   1
  -4  -5  -5  427.80   16.90   1
   4   5   6 1452.20   48.90   1
  -4  -5  -6 1349.00   45.20   1
   4   5   7  177.20    8.90   1
  -4  -5  -7  136.80    6.50   1
   4   5   8  451.30   19.60   1
  -4  -5  -8  466.50   18.10   1
   4   5   9   27.40    4.30   1
  -4  -5  -9   21.90    2.40   1
   4   5  10   32.50    5.80   1
  -4  -5 -10   38.10    3.30   1
   4   5  11  157.10   11.60   1
  -4  -5 -11  177.60   11.60   1
   4   6  -8   45.00    4.20   1
  -4  -6   8   33.80    4.60   1
   4   6  -7  193.40   10.40   1
  -4  -6   7  180.00    9.90   1
   4   6  -6   15.50    2.90   1
  -4  -6   6   13.20    3.30   1
   4   6  -5  164.50    8.20   1
  -4  -6   5  187.70    9.00   1
   4   6  -4  306.20   12.50   1
  -4  -6   4  275.70   12.00   1
   4   6  -3   34.60    3.00   1
  -4  -6   3   31.10    3.20   1
   4   6  -2  726.00   26.30   1
  -4  -6   2  742.20   19.60   1
   4   6  -1   63.20    2.90   1
  -4  -6   1   66.70    2.90   1
   4   6   0   92.50    3.10   1
  -4  -6   0   94.70    3.50   1
   4   6   1  146.00    4.70   1
  -4  -6  -1  165.10    5.30   1
   4   6   2  952.20   31.60   1
  -4  -6  -2  977.50   24.60   1
   4   6   3  708.60   17.30   1
  -4  -6  -3  664.70   23.00   1
   4   6   4    3.60    1.10   1
  -4  -6  -4    1.40    0.50   1
   4   6   5  885.70   17.10   1
  -4  -6  -5  869.00   21.10   1
   4   6   6  608.40   21.90   1
   4   6   7  296.80    9.10   1
  -4  -6  -7  250.80   11.00   1
   4   6   8   53.40    5.80   1
  -4  -6  -8   59.20    4.90   1
   4   6   9  594.80   26.70   1
  -4  -6  -9  649.40   25.90   1
   4   6  10  149.90   10.20   1
  -4  -6 -10  180.70   11.60   1
   4   6  11    5.20    4.90   1
  -4  -6 -11    8.80    2.60   1
   4   7  -7   12.40    3.30   1
  -4  -7   7   16.10    3.10   1
   4   7  -6  180.00   10.60   1
  -4  -7   6  168.10   10.10   1
   4   7  -5  396.00   16.70   1
  -4  -7   5  393.80   16.70   1
   4   7  -4   12.20    3.70   1
  -4  -7   4   -3.80    3.70   1
   4   7  -3   29.10    3.60   1
  -4  -7   3   19.20    3.00   1
   4   7  -2  118.80    6.00   1
  -4  -7   2   99.90    6.10   1
   4   7  -1  429.90   15.90   1
  -4  -7   1  437.80   12.90   1
   4   7   0    2.00    1.40   1
  -4  -7   0    4.10    1.20   1
   4   7   1  151.60    4.90   1
  -4  -7  -1  169.20    5.50   1
   4   7   2 1037.60   26.50   1
  -4  -7  -2 1073.10   28.00   1
   4   7   3   13.20    1.90   1
  -4  -7  -3   20.10    2.10   1
   4   7   4  365.80   13.40   1
  -4  -7  -4  337.30   13.00   1
   4   7   5  223.60    6.30   1
   4   7   6    3.40    0.60   1
   4   7   7   48.30    3.00   1
   4   7   8  228.00    7.80   1
   4   7   9 1011.80   51.20   1
   4   7  10  163.80   10.70   1
  -4  -7 -10  155.00    9.60   1
  -4  -8   6  112.10    8.50   1
   4   8  -5  311.30   17.30   1
  -4  -8   5  300.50   16.60   1
   4   8  -4   39.50    4.30   1
  -4  -8   4   35.50    3.50   1
   4   8  -3   59.30    4.70   1
  -4  -8   3   56.90    4.50   1
   4   8  -2  251.10   11.70   1
  -4  -8   2  275.70   11.20   1
   4   8  -1  494.70   18.90   1
  -4  -8   1  545.70   21.20   1
   4   8   0   86.10    5.00   1
  -4  -8   0   78.40    5.80   1
   4   8   1  591.50   22.00   1
  -4  -8  -1  605.10   24.00   1
   4   8   2  214.70   10.00   1
  -4  -8  -2  214.10    9.80   1
   4   8   3   50.40    3.70   1
  -4  -8  -3   69.00    4.70   1
   4   8   4  287.90   11.00   1
   4   8   5   84.80    3.50   1
   4   8   6  106.10    4.00   1
   4   8   8  339.10   12.90   1
   4   8   9  369.10   20.60   1
   4   8  10   26.00    4.30   1
   4   9  -4   10.60    3.80   1
  -4  -9   4   16.90    4.60   1
   4   9  -3   85.00    6.70   1
  -4  -9   3   77.10    6.40   1
   4   9  -2  134.10    8.70   1
  -4  -9   2  130.60    8.10   1
   4   9  -1  206.90   11.40   1
  -4  -9   1  238.30   11.70   1
   4   9   0   99.20    6.20   1
  -4  -9   0  133.20    7.90   1
   4   9   1  254.50   11.80   1
  -4  -9  -1  238.10   11.40   1
   4   9   2  184.10    8.80   1
  -4  -9  -2  223.90   11.00   1
   4   9   3    7.40    2.00   1
   4   9   4   11.10    1.90   1
   4   9   5  618.70   16.10   1
   4   9   6    5.70    1.40   1
   4   9   7  311.70   11.00   1
   4   9   8  213.50   12.50   1
   4   9   9   -5.40    4.80   1
   4  10  -2   48.00    5.20   1
  -4 -10   2   48.90    5.50   1
   4  10   0   58.90    5.20   1
  -4 -10   0   51.20    5.40   1
   4  10   1   59.90    5.40   1
   4  10   2  171.90   10.20   1
   4  10   3   68.40    5.30   1
   4  10   4   10.20    2.20   1
   4  10   5  546.70   24.90   1
   4  10   6  145.50    6.30   1
   4  10   7  119.10    8.50   1
   4  11   1    8.00    4.00   1
   4  11   2   55.80    5.00   1
   4  11   3   50.40    4.90   1
   4  11   4    2.90    2.10   1
   4  11   5  107.90    7.00   1
   5 -10  -5  223.00   13.40   1
  -5  10   5  180.30   11.70   1
   5 -10  -4   95.20    8.10   1
  -5  10   4   73.20    6.90   1
   5 -10  -3  372.70   20.20   1
  -5  10   3  358.70   19.30   1
   5 -10  -2   19.30    3.70   1
  -5  10   2   39.60    4.30   1
   5 -10  -1    1.00    4.60   1
   5 -10   0   18.10    3.90   1
  -5  10   0   -0.30    2.60   1
   5  -9  -7  352.80   19.00   1
  -5   9   7  311.00   16.00   1
   5  -9  -6   31.10    5.30   1
  -5   9   6   30.00    4.90   1
   5  -9  -5  135.20    9.10   1
  -5   9   5  160.60   10.40   1
   5  -9  -4   69.30    6.30   1
  -5   9   4   76.20    6.00   1
   5  -9  -3  191.50   11.90   1
  -5   9   3  187.90   10.50   1
   5  -9  -2   70.90    6.80   1
  -5   9   2   43.50    5.20   1
   5  -9  -1   42.80    5.10   1
  -5   9   1   68.50    5.40   1
   5  -9   0   11.50    3.40   1
  -5   9   0   22.20    3.30   1
   5  -9   1  135.80   10.10   1
  -5   9  -1  110.70    8.30   1
   5  -9   2    7.40    3.40   1
  -5   9  -2   21.00    3.20   1
   5  -8  -8   10.60    3.30   1
  -5   8   8   15.10    3.20   1
   5  -8  -7  469.60   25.90   1
  -5   8   7  480.80   24.10   1
   5  -8  -6   -3.90    3.70   1
  -5   8   6    4.20    3.90   1
   5  -8  -5    6.10    3.80   1
  -5   8   5    6.70    2.90   1
   5  -8  -4   53.30    4.70   1
  -5   8   4   65.70    4.40   1
   5  -8  -3   -1.10    3.10   1
  -5   8   3    8.00    2.40   1
   5  -8  -2  349.80   14.70   1
  -5   8   2  404.60   17.20   1
   5  -8  -1    2.60    2.80   1
  -5   8   1    6.40    2.60   1
   5  -8   0   85.10    6.20   1
  -5   8   0   74.30    5.90   1
   5  -8   1  220.20   11.00   1
  -5   8  -1  240.00   12.50   1
   5  -8   2  136.40    8.80   1
  -5   8  -2  108.90    7.50   1
   5  -8   3  369.80   20.00   1
  -5   8  -3  339.20   18.90   1
   5  -8   4    5.70    2.40   1
   5  -7  -9   59.30    5.80   1
  -5   7   9   73.00    6.70   1
   5  -7  -8  329.50   17.60   1
  -5   7   8  340.00   16.90   1
   5  -7  -7   73.60    5.70   1
  -5   7   7   60.40    4.70   1
   5  -7  -6  691.80   26.60   1
  -5   7   6  678.00   26.00   1
   5  -7  -5   76.80    5.30   1
  -5   7   5   72.50    4.90   1
   5  -7  -4   13.80    3.90   1
  -5   7   4    1.80    3.40   1
   5  -7  -3   93.20    5.50   1
  -5   7   3   65.70    4.40   1
   5  -7  -2   77.40    5.10   1
  -5   7   2   63.00    4.10   1
   5  -7  -1  378.70   15.80   1
  -5   7   1  361.70   14.70   1
   5  -7   0   53.80    4.80   1
  -5   7   0   33.10    3.50   1
   5  -7   1   16.20    4.10   1
  -5   7  -1   26.90    3.40   1
   5  -7   2  454.80   19.80   1
  -5   7  -2  431.50   17.90   1
   5  -7   3   27.40    2.70   1
  -5   7  -3   25.80    3.00   1
   5  -7   4   24.70    2.80   1
  -5   7  -4   29.50    3.50   1
   5  -7   5  177.40    7.60   1
   5  -6 -10   19.00    4.40   1
  -5   6  10   25.90    4.10   1
   5  -6  -9  201.20   12.10   1
  -5   6   9  176.90   10.10   1
   5  -6  -8  688.70   33.30   1
  -5   6   8  679.50   33.70   1
   5  -6  -7  140.60    5.30   1
  -5   6   7  139.30    7.10   1
   5  -6  -6 1414.10   34.50   1
  -5   6   6 1306.40   46.70   1
   5  -6  -5    3.30    3.60   1
   5  -6  -4  118.10    6.10   1
  -5   6   4  163.50    7.50   1
   5  -6  -3  116.30    6.00   1
  -5   6   3   93.70    5.90   1
   5  -6  -2  221.10    9.90   1
  -5   6   2  237.40    9.90   1
   5  -6  -1  631.30   23.70   1
  -5   6   1  678.30   25.10   1
   5  -6   0  273.00   11.20   1
  -5   6   0  325.50   13.80   1
   5  -6   1  118.30    5.90   1
  -5   6  -1  131.00    6.30   1
   5  -6   2  163.00    5.90   1
  -5   6  -2  159.60    7.30   1
   5  -6   3   84.10    4.00   1
  -5   6  -3   81.70    5.00   1
   5  -6   4   69.40    3.90   1
  -5   6  -4   66.80    5.20   1
   5  -6   5    5.10    2.20   1
   5  -6   6   63.20    4.00   1
   5  -6   7   11.00    4.40   1
   5  -5 -10  283.80   14.90   1
  -5   5  10  272.70   14.60   1
   5  -5  -9  237.70   12.70   1
  -5   5   9  261.70   13.90   1
   5  -5  -8  103.00    6.00   1
  -5   5   8  102.20    6.20   1
   5  -5  -7  571.20   16.20   1
  -5   5   7  544.50   20.70   1
   5  -5  -6  579.90   15.10   1
  -5   5   6  562.20   21.60   1
   5  -5  -5  214.70    6.90   1
  -5   5   5  212.00    8.90   1
   5  -5  -4  152.50    4.70   1
  -5   5   4  146.00    4.40   1
   5  -5  -3 1047.80   24.80   1
  -5   5   3  987.00   33.10   1
   5  -5  -2 1493.70   35.90   1
  -5   5   2 1408.90   46.00   1
   5  -5  -1   59.00    3.10   1
  -5   5   1   67.80    3.80   1
   5  -5   0 1434.90   33.70   1
  -5   5   0 1450.60   49.00   1
   5  -5   1   44.80    2.50   1
  -5   5  -1   63.80    4.10   1
   5  -5   2    7.60    1.30   1
  -5   5  -2    5.20    2.50   1
   5  -5   3   14.00    1.70   1
  -5   5  -3   16.40    2.10   1
   5  -5   4   10.90    1.80   1
  -5   5  -4    5.10    1.80   1
   5  -5   5  244.90    7.80   1
  -5   5  -5  212.40   10.50   1
   5  -5   7  123.80    6.00   1
   5  -4 -10  485.10   24.70   1
  -5   4  10  459.70   23.10   1
   5  -4  -9  137.60    8.70   1
  -5   4   9  130.80    8.10   1
   5  -4  -8  188.80    8.70   1
  -5   4   8  164.10    7.90   1
   5  -4  -7   56.00    2.50   1
  -5   4   7   41.20    4.00   1
   5  -4  -6    1.60    1.00   1
  -5   4   6   10.70    2.20   1
   5  -4  -5  143.90    4.60   1
  -5   4   5  167.70    7.10   1
   5  -4  -4   66.60    2.70   1
  -5   4   4   57.80    2.10   1
   5  -4  -3 2194.20   50.30   1
  -5   4   3 2110.80   68.20   1
   5  -4  -2 1407.40   32.90   1
  -5   4   2 1388.10   46.20   1
   5  -4  -1  353.10    7.90   1
  -5   4   1  376.70   13.70   1
   5  -4   0  876.00   17.50   1
  -5   4   0  943.30   31.40   1
   5  -4   1  143.80    3.70   1
  -5   4  -1  145.40    6.30   1
   5  -4   2  462.30   10.00   1
  -5   4  -2  465.20   11.60   1
   5  -4   3  416.40    9.00   1
  -5   4  -3  445.10   11.60   1
   5  -4   4  642.90   16.40   1
  -5   4  -4  648.40   16.90   1
   5  -4   5  461.80   12.30   1
  -5   4  -5  467.50   18.60   1
   5  -4   6  367.60   10.70   1
   5  -4   7  152.30    6.60   1
   5  -4   8   18.20    2.20   1
   5  -3 -10   75.80    5.70   1
  -5   3  10   65.80    5.40   1
   5  -3  -9   -3.40    2.50   1
  -5   3   9    9.10    2.80   1
   5  -3  -8  481.40   17.90   1
  -5   3   8  395.40   15.30   1
   5  -3  -7  480.80   13.00   1
  -5   3   7  499.60   18.80   1
   5  -3  -6  269.50    7.40   1
  -5   3   6  260.30   10.40   1
   5  -3  -5  123.20    3.00   1
  -5   3   5  119.60    5.60   1
   5  -3  -4  880.00   21.00   1
  -5   3   4  884.20   30.20   1
   5  -3  -3 1015.00   23.80   1
  -5   3   3 1042.80   25.00   1
   5  -3  -2    5.10    1.00   1
  -5   3   2   -0.80    1.70   1
   5  -3  -1  261.50    6.00   1
  -5   3   1  272.40    9.90   1
   5  -3   0   79.80    2.40   1
  -5   3   0   83.30    3.70   1
   5  -3   1  544.00   11.00   1
  -5   3  -1  525.30   17.80   1
   5  -3   2  683.60   13.60   1
  -5   3  -2  717.40   24.00   1
   5  -3   3 2318.70   53.50   1
  -5   3  -3 2249.40   52.50   1
   5  -3   4  586.60   12.70   1
  -5   3  -4  640.90   16.50   1
   5  -3   5   20.70    2.50   1
  -5   3  -5   17.50    2.20   1
   5  -3   6  767.30   19.60   1
   5  -3   7   58.50    2.90   1
   5  -3   8  107.40    5.10   1
   5  -3   9   -5.30    1.70   1
   5  -2 -10   38.00    3.50   1
  -5   2  10   42.00    3.90   1
   5  -2  -9   17.50    3.60   1
  -5   2   9    6.40    3.40   1
   5  -2  -8  197.30    8.40   1
  -5   2   8  171.90    7.10   1
   5  -2  -7  897.00   31.30   1
  -5   2   7  984.50   34.20   1
   5  -2  -6   58.00    2.30   1
  -5   2   6   53.00    3.70   1
   5  -2  -5   32.40    1.70   1
  -5   2   5   43.30    3.00   1
   5  -2  -4 1094.90   25.50   1
  -5   2   4 1077.90   35.80   1
   5  -2  -3   55.40    2.10   1
  -5   2   3   57.40    2.20   1
   5  -2  -2 1108.80   21.20   1
  -5   2   2 1133.80   26.20   1
   5  -2  -1   14.40    1.20   1
  -5   2   1    8.80    1.90   1
   5  -2   0   38.30    1.40   1
  -5   2   0   36.60    2.10   1
   5  -2   1  302.30    6.60   1
  -5   2  -1  325.10   12.10   1
   5  -2   2  130.30    3.10   1
  -5   2  -2  141.40    5.40   1
   5  -2   3 2464.70   46.20   1
  -5   2  -3 2710.00   87.60   1
   5  -2   4   23.70    1.30   1
  -5   2  -4   25.30    1.30   1
   5  -2   5  112.80    3.80   1
  -5   2  -5  110.20    5.40   1
   5  -2   6  545.40   14.20   1
   5  -2   7  568.30   15.90   1
   5  -2   8  475.50   13.70   1
   5  -2   9  177.40    7.10   1
   5  -1 -10   32.80    3.40   1
  -5   1  10   22.30    3.10   1
   5  -1  -9    6.70    2.60   1
  -5   1   9    0.40    2.20   1
   5  -1  -8   50.50    4.40   1
  -5   1   8   56.40    4.30   1
   5  -1  -7  958.60   31.70   1
  -5   1   7  969.80   34.10   1
   5  -1  -6  280.80   10.30   1
  -5   1   6  247.10    9.70   1
   5  -1  -5  382.20   10.00   1
  -5   1   5  396.30   14.40   1
   5  -1  -4  174.50    4.80   1
  -5   1   4  176.40    7.10   1
   5  -1  -3  190.90    4.30   1
  -5   1   3  180.40    6.90   1
   5  -1  -2 1229.60   23.20   1
  -5   1   2 1258.40   29.10   1
   5  -1  -1  859.90   14.20   1
  -5   1   1  893.70   20.70   1
   5  -1   0  141.90    3.20   1
  -5   1   0  137.70    3.80   1
   5  -1   1   19.60    0.90   1
  -5   1  -1   22.50    1.90   1
   5  -1   2 1808.60   34.70   1
  -5   1  -2 1901.60   60.60   1
   5  -1   3  173.30    4.00   1
  -5   1  -3  165.60    6.10   1
   5  -1   4  256.30    5.60   1
  -5   1  -4  280.20   10.10   1
   5  -1   5   43.30    3.30   1
  -5   1  -5   37.70    2.10   1
   5  -1   6   33.70    1.60   1
   5  -1   7  746.00   19.50   1
   5  -1   8   93.80    3.60   1
   5  -1   9  693.90   33.20   1
   5  -1  10    4.70    2.40   1
   5   0 -10   68.20    5.40   1
  -5   0  10   96.80    7.00   1
   5   0  -9    5.10    2.10   1
  -5   0   9   -1.30    2.60   1
   5   0  -8  122.50    6.20   1
  -5   0   8  145.70    7.70   1
   5   0  -7  310.40   12.10   1
  -5   0   7  351.80   13.90   1
   5   0  -6  489.90   18.50   1
  -5   0   6  555.40   20.60   1
   5   0  -5   38.50    2.80   1
  -5   0   5   47.50    2.70   1
   5   0  -4   18.90    1.70   1
  -5   0   4   26.00    2.70   1
   5   0  -3  209.00    4.70   1
  -5   0   3  197.30    7.60   1
   5   0  -2  135.70    3.20   1
  -5   0   2  138.30    4.20   1
   5   0  -1 1866.90   35.00   1
  -5   0   1 1859.00   42.20   1
   5   0   0  283.00    5.10   1
  -5   0   0  304.30    7.70   1
   5   0   1  667.80   11.20   1
  -5   0  -1  640.80   15.00   1
   5   0   2 1871.30   35.00   1
  -5   0  -2 1872.70   43.50   1
   5   0   3  361.50    9.30   1
  -5   0  -3  346.40    8.80   1
   5   0   4  910.70   22.00   1
  -5   0  -4  921.20   30.40   1
   5   0   5    4.70    0.50   1
  -5   0  -5    2.60    0.40   1
   5   0   6  100.50    2.40   1
  -5   0  -6   90.90    3.90   1
   5   0   7    3.20    2.20   1
   5   0   8  437.50   16.90   1
   5   0   9  526.90   25.40   1
   5   0  10   56.80    5.00   1
   5   1 -10  778.80   38.40   1
  -5  -1  10  777.50   37.10   1
   5   1  -9    8.80    3.20   1
  -5  -1   9  -10.40    3.10   1
   5   1  -8    4.30    2.20   1
  -5  -1   8   -0.30    2.00   1
   5   1  -7   -0.10    1.70   1
  -5  -1   7    3.90    2.20   1
   5   1  -6  102.40    4.00   1
  -5  -1   6  107.20    5.30   1
   5   1  -5  111.00    3.70   1
  -5  -1   5   88.00    4.90   1
   5   1  -4   18.00    2.70   1
  -5  -1   4    8.40    0.90   1
   5   1  -3   16.20    1.30   1
  -5  -1   3   14.60    1.30   1
   5   1  -2  300.10    6.40   1
  -5  -1   2  303.80    8.10   1
   5   1  -1  657.50   13.00   1
  -5  -1   1  614.00   20.60   1
   5   1   0 1120.90   21.20   1
  -5  -1   0 1125.90   26.40   1
   5   1   1  611.60   10.30   1
  -5  -1  -1  615.30   12.50   1
   5   1   2  579.10    9.90   1
  -5  -1  -2  573.60   11.60   1
   5   1   3  379.30    9.40   1
  -5  -1  -3  381.20    9.70   1
   5   1   4  181.50    4.00   1
  -5  -1  -4  161.70    4.30   1
   5   1   5  733.90   25.80   1
   5   1   6   24.30    3.10   1
   5   1   7  780.20   27.90   1
   5   1   8 1079.90   37.60   1
   5   1   9   55.10    4.30   1
   5   1  10  113.10    7.50   1
   5   2  -9   29.20    4.10   1
  -5  -2   9   23.80    3.10   1
   5   2  -8  163.80    9.00   1
  -5  -2   8  175.60    8.10   1
   5   2  -7   -3.10    1.90   1
  -5  -2   7   -3.40    2.00   1
   5   2  -6  106.30    5.50   1
  -5  -2   6  132.80    6.40   1
   5   2  -5  135.40    6.30   1
  -5  -2   5  153.20    4.90   1
   5   2  -4  492.90   13.50   1
  -5  -2   4  468.40   12.60   1
   5   2  -3  387.20    8.50   1
  -5  -2   3  381.30    9.90   1
   5   2  -2  140.30    4.30   1
  -5  -2   2  134.60    5.60   1
   5   2  -1  211.00    5.70   1
  -5  -2   1  211.60    8.60   1
   5   2   0  449.00   11.00   1
  -5  -2   0  430.10   15.80   1
   5   2   1  155.20    3.50   1
  -5  -2  -1  145.00    3.60   1
   5   2   2   54.10    1.40   1
  -5  -2  -2   52.60    1.60   1
   5   2   3  167.70    3.20   1
  -5  -2  -3  173.90    3.80   1
   5   2   4  109.00    3.40   1
  -5  -2  -4   96.60    4.60   1
   5   2   5  875.10   31.30   1
  -5  -2  -5  909.90   30.90   1
   5   2   6  169.70    8.40   1
  -5  -2  -6  190.40    9.00   1
   5   2   7  808.40   29.70   1
   5   2   8  732.40   27.10   1
   5   3  -9   81.10    6.50   1
  -5  -3   9   60.80    3.60   1
   5   3  -8  224.90   12.60   1
  -5  -3   8  236.80   12.90   1
   5   3  -6  215.50    9.40   1
  -5  -3   6  218.10    9.20   1
   5   3  -5   15.90    2.40   1
  -5  -3   5   22.50    2.70   1
   5   3  -4 1487.00   49.30   1
  -5  -3   4 1536.20   37.50   1
   5   3  -3  346.20   12.50   1
  -5  -3   3  303.00   11.00   1
   5   3  -2   90.50    2.90   1
  -5  -3   2   95.80    4.30   1
   5   3  -1  123.00    3.80   1
  -5  -3   1  124.50    5.40   1
   5   3   0   82.50    2.70   1
  -5  -3   0   85.90    3.70   1
   5   3   1   33.70    1.30   1
  -5  -3  -1   28.30    1.80   1
   5   3   2   52.50    1.80   1
  -5  -3  -2   50.10    1.60   1
   5   3   3  176.80    3.90   1
  -5  -3  -3  169.40    4.00   1
   5   3   4  101.80    4.90   1
  -5  -3  -4   88.40    4.50   1
   5   3   5  249.90    9.50   1
  -5  -3  -5  203.90    8.70   1
  -5  -3  -6  406.20   14.70   1
  -5  -3  -7  490.90   18.60   1
  -5  -3  -8   24.40    3.90   1
  -5  -3  -9  124.60    7.20   1
  -5  -3 -10   32.60    3.80   1
   5   4  -8    9.20    2.60   1
  -5  -4   8   17.10    3.20   1
   5   4  -7    5.70    2.20   1
  -5  -4   7    2.80    2.50   1
   5   4  -6    5.20    3.50   1
  -5  -4   6   -0.50    3.00   1
   5   4  -5    7.00    2.30   1
  -5  -4   5   -1.30    1.40   1
   5   4  -4  672.40   23.60   1
  -5  -4   4  659.00   16.70   1
   5   4  -3  226.90    9.00   1
  -5  -4   3  200.50    6.10   1
   5   4  -2  692.40   17.80   1
  -5  -4   2  643.90   15.70   1
   5   4  -1   56.90    2.10   1
  -5  -4   1   67.50    3.40   1
   5   4   0  844.80   20.10   1
  -5  -4   0  842.60   28.60   1
   5   4   1    0.80    0.90   1
  -5  -4  -1    2.10    1.60   1
   5   4   2  269.80    7.10   1
  -5  -4  -2  272.60   10.60   1
   5   4   3  746.00   18.20   1
  -5  -4  -3  706.60   14.30   1
   5   4   4  123.00    5.40   1
  -5  -4  -4  116.90    5.90   1
   5   4   5  305.80   11.60   1
  -5  -4  -5  308.10   12.10   1
  -5  -4  -6  169.70    8.00   1
  -5  -4  -7    4.20    2.60   1
  -5  -4  -8  111.70    6.80   1
  -5  -4  -9   -4.30    2.20   1
  -5  -4 -10   36.20    3.80   1
   5   5  -7   25.80    3.70   1
  -5  -5   7   49.20    4.50   1
   5   5  -6  673.20   24.90   1
  -5  -5   6  687.30   25.90   1
   5   5  -5  116.10    6.40   1
   5   5  -4   -0.70    3.10   1
   5   5  -3  167.90    7.90   1
  -5  -5   3  190.20    9.20   1
   5   5  -2  261.30   10.90   1
  -5  -5   2  253.50   10.40   1
   5   5  -1   16.80    1.50   1
  -5  -5   1   25.60    2.60   1
   5   5   0   92.40    3.10   1
  -5  -5   0   84.00    4.20   1
   5   5   1    3.20    1.00   1
   5   5   2 1114.20   26.80   1
  -5  -5  -2 1083.30   37.30   1
   5   5   3  286.70   11.20   1
  -5  -5  -3  254.40   10.30   1
   5   5   4  807.50   15.40   1
  -5  -5  -4  798.30   18.90   1
   5   5   5   98.20    4.70   1
  -5  -5  -5  104.10    6.10   1
   5   5   6   45.40    3.40   1
  -5  -5  -6   58.50    4.50   1
  -5  -5  -7  133.70    6.90   1
  -5  -5  -8    2.10    3.30   1
  -5  -5  -9   36.00    3.60   1
  -5  -5 -10   32.50    4.40   1
  -5  -6   7   51.60    5.70   1
   5   6  -6 1206.90   53.30   1
  -5  -6   6 1187.50   55.00   1
   5   6  -5  249.20   13.80   1
  -5  -6   5  232.00   13.10   1
   5   6  -4  634.20   24.10   1
  -5  -6   4  609.20   24.00   1
   5   6  -3   81.90    5.00   1
  -5  -6   3   77.00    4.80   1
   5   6  -2  187.10    8.10   1
  -5  -6   2  170.10    8.20   1
   5   6  -1    0.70    1.90   1
  -5  -6   1   -0.30    1.80   1
   5   6   0  584.30   21.60   1
  -5  -6   0  639.50   24.60   1
   5   6   1    1.10    1.60   1
  -5  -6  -1    7.60    1.90   1
   5   6   2  473.80   17.10   1
  -5  -6  -2  440.40   16.90   1
   5   6   3  184.00    7.50   1
  -5  -6  -3  171.70    8.60   1
   5   6   4  487.00   12.30   1
   5   6   5   30.60    3.90   1
   5   6   6  197.70    9.10   1
   5   6   7   20.20    3.50   1
  -5  -6  -7   18.70    3.80   1
  -5  -6  -8  167.90   10.20   1
  -5  -6  -9   82.90    5.80   1
  -5  -6 -10  322.50   20.50   1
   5   7  -6  335.90   19.20   1
  -5  -7   6  369.30   20.70   1
   5   7  -5   56.90    4.90   1
  -5  -7   5   48.40    4.70   1
   5   7  -4  361.80   18.00   1
  -5  -7   4  404.10   21.60   1
   5   7  -3   36.90    3.60   1
  -5  -7   3   32.20    3.80   1
   5   7  -2  586.40   22.30   1
  -5  -7   2  581.30   22.90   1
   5   7  -1   40.00    3.60   1
  -5  -7   1   31.40    3.40   1
   5   7   0 2477.10   81.80   1
  -5  -7   0 2446.70   82.70   1
   5   7   1   75.80    4.30   1
  -5  -7  -1   71.70    4.60   1
   5   7   2   45.40    3.20   1
  -5  -7  -2   43.70    3.90   1
   5   7   3   97.30    5.10   1
   5   7   4   17.40    1.80   1
   5   7   5    4.30    0.70   1
   5   7   6   11.50    3.10   1
   5   7   7   19.10    2.90   1
   5   8  -4    8.50    3.00   1
  -5  -8   4    6.40    2.60   1
   5   8  -3   55.00    4.50   1
  -5  -8   3   53.80    5.00   1
   5   8  -2  266.20   13.80   1
  -5  -8   2  201.00   12.20   1
   5   8  -1    0.30    2.20   1
  -5  -8   1   -2.60    2.50   1
   5   8   0 1663.50   57.70   1
  -5  -8   0 1711.60   59.90   1
   5   8   1   50.00    3.50   1
   5   8   2  325.00   14.60   1
   5   8   3   46.10    3.40   1
   5   8   4  825.60   29.90   1
   5   8   5   65.90    2.70   1
   5   8   6  547.10   26.00   1
   5   8   7    8.50    4.10   1
   5   8   8   17.80    3.40   1
   5   9  -3  105.00    7.70   1
   5   9  -2   16.10    3.10   1
  -5  -9   2   12.50    3.10   1
   5   9  -1   56.00    4.90   1
   5   9   0   52.20    4.40   1
   5   9   1    2.00    2.80   1
   5   9   2  166.00   10.10   1
   5   9   3   72.10    5.00   1
   5   9   4  723.90   34.10   1
   5   9   5   78.50    3.90   1
   5   9   6 1044.60   49.00   1
   5   9   7   20.20    3.30   1
   5  10   0  205.00   12.20   1
   5  10   1   17.70    4.20   1
   5  10   2    8.60    2.30   1
   5  10   3  147.00    8.80   1
   5  10   4    2.80    2.20   1
   5  10   5    2.20    1.60   1
   6  -9  -4  521.30   27.80   1
  -6   9   4  509.10   27.10   1
   6  -9  -3   33.10    4.20   1
  -6   9   3   57.70    4.80   1
   6  -9  -2  128.40   10.00   1
  -6   9   2  114.90    7.70   1
   6  -9  -1  165.60   10.90   1
  -6   9   1  191.80   13.30   1
   6  -8  -6  102.40    5.40   1
  -6   8   6  108.30    7.00   1
   6  -8  -5   53.20    3.80   1
  -6   8   5   59.00    5.00   1
   6  -8  -4   23.30    2.50   1
  -6   8   4   19.60    3.30   1
   6  -8  -3   92.10    4.80   1
  -6   8   3   79.30    6.20   1
   6  -8  -2   94.60    4.50   1
  -6   8   2  120.00    7.90   1
   6  -8  -1  655.70   23.50   1
  -6   8   1  653.10   32.60   1
   6  -8   0  154.70    6.90   1
  -6   8   0  178.40   10.10   1
   6  -8   1  266.40   11.50   1
  -6   8  -1  237.90   13.50   1
   6  -8   2  448.80   17.00   1
   6  -7  -7  197.30   12.20   1
  -6   7   7  206.60   12.00   1
   6  -7  -6  105.00    5.10   1
  -6   7   6  119.70    6.90   1
   6  -7  -5   55.20    3.30   1
  -6   7   5   51.90    4.00   1
   6  -7  -4  136.30    5.90   1
  -6   7   4  142.60    8.50   1
   6  -7  -3   48.40    3.50   1
  -6   7   3   51.20    4.60   1
   6  -7  -2    9.10    2.30   1
  -6   7   2    7.40    3.70   1
   6  -7  -1  685.30   18.80   1
  -6   7   1  696.70   27.60   1
   6  -7   0  172.20    6.60   1
  -6   7   0  148.90    8.50   1
   6  -7   1  228.50    9.30   1
  -6   7  -1  208.20   12.30   1
   6  -7   2  509.50   18.60   1
  -6   7  -2  437.60   24.50   1
   6  -7   3  149.60    7.40   1
   6  -7   4  212.00    9.60   1
   6  -6  -8  107.00    7.30   1
  -6   6   8  124.60    8.70   1
   6  -6  -7   32.90    3.60   1
  -6   6   7   38.40    4.20   1
   6  -6  -6   32.40    2.60   1
  -6   6   6   31.40    3.40   1
   6  -6  -5   93.70    4.10   1
  -6   6   5   92.70    5.70   1
   6  -6  -4   26.90    2.40   1
  -6   6   4   11.80    2.80   1
   6  -6  -3    8.70    1.90   1
  -6   6   3    2.20    2.20   1
   6  -6  -2   40.00    2.80   1
  -6   6   2   33.60    2.90   1
   6  -6  -1   81.00    4.20   1
  -6   6   1   80.30    5.10   1
   6  -6   0  695.00   18.30   1
  -6   6   0  671.10   25.80   1
   6  -6   1   16.90    2.50   1
  -6   6  -1   14.40    3.30   1
   6  -6   2   37.60    2.90   1
  -6   6  -2   27.70    2.60   1
   6  -6   3  243.40    9.20   1
   6  -6   4   -2.00    1.80   1
   6  -6   5  476.70   17.60   1
   6  -5  -9   12.40    4.00   1
  -6   5   9   10.60    3.60   1
   6  -5  -7    4.20    3.40   1
  -6   5   7    8.90    3.10   1
   6  -5  -6   96.10    3.90   1
  -6   5   6   73.50    4.70   1
   6  -5  -5    6.10    1.50   1
  -6   5   5    8.50    2.20   1
   6  -5  -4  473.50   12.70   1
  -6   5   4  469.40   17.70   1
   6  -5  -3  212.50    6.80   1
  -6   5   3  231.40   10.10   1
   6  -5  -2   42.90    2.60   1
  -6   5   2   43.60    3.30   1
   6  -5  -1   12.10    2.10   1
  -6   5   1   24.70    2.70   1
   6  -5   0  511.10   13.60   1
  -6   5   0  524.40   20.00   1
   6  -5   1   43.70    2.60   1
  -6   5  -1   33.40    2.80   1
   6  -5   2   35.50    2.80   1
  -6   5  -2   35.10    3.80   1
   6  -5   3   38.10    2.70   1
  -6   5  -3   27.90    3.00   1
   6  -5   4   62.80    3.60   1
   6  -5   5  102.30    4.90   1
   6  -5   6  164.40    7.80   1
   6  -4  -9   41.50    4.90   1
  -6   4   9   50.30    4.70   1
   6  -4  -8    1.60    2.30   1
  -6   4   8    4.50    2.30   1
   6  -4  -7   45.30    4.10   1
  -6   4   7   56.20    4.00   1
   6  -4  -6   36.80    2.10   1
  -6   4   6   35.10    3.40   1
   6  -4  -5   24.20    1.70   1
  -6   4   5   14.90    2.70   1
   6  -4  -4 1347.40   33.20   1
  -6   4   4 1354.80   46.00   1
   6  -4  -3  282.30    7.80   1
  -6   4   3  268.60    7.50   1
   6  -4  -2  198.40    6.00   1
  -6   4   2  171.00    7.60   1
   6  -4  -1   40.60    2.20   1
   6  -4   0   -2.10    1.50   1
  -6   4   0    1.00    1.60   1
   6  -4   1   98.60    3.70   1
  -6   4  -1  111.50    5.50   1
   6  -4   2  174.90    5.70   1
  -6   4  -2  169.90    7.70   1
   6  -4   3  112.30    4.10   1
  -6   4  -3   84.90    4.70   1
   6  -4   4   37.50    2.80   1
   6  -4   5   35.60    2.70   1
   6  -4   6  541.90   18.70   1
   6  -4   7  120.00    5.80   1
   6  -3  -9  116.20    8.00   1
  -6   3   9  103.80    7.20   1
   6  -3  -8  497.80   24.60   1
  -6   3   8  501.30   23.80   1
   6  -3  -7   16.20    2.70   1
  -6   3   7   23.30    2.70   1
   6  -3  -6  340.20    9.80   1
  -6   3   6  333.60   13.20   1
   6  -3  -5    5.20    1.60   1
   6  -3  -4  428.70   11.40   1
  -6   3   4  375.20   14.40   1
   6  -3  -3  525.80   13.60   1
  -6   3   3  532.10   13.60   1
   6  -3  -2   41.20    2.30   1
  -6   3   2   30.80    1.90   1
   6  -3  -1   34.20    1.80   1
  -6   3   1   32.40    2.60   1
   6  -3   0  639.90   13.40   1
  -6   3   0  660.00   23.60   1
   6  -3   1    2.70    1.10   1
  -6   3  -1    6.50    1.70   1
   6  -3   2  682.80   17.20   1
  -6   3  -2  671.30   23.50   1
   6  -3   3  408.20   11.00   1
  -6   3  -3  422.60   16.90   1
   6  -3   4   39.90    2.50   1
   6  -3   5   -1.20    1.60   1
   6  -3   6  145.20    6.40   1
   6  -3   7    0.60    1.60   1
   6  -3   8   15.70    3.90   1
   6  -2  -9  125.40    8.50   1
  -6   2   9  121.70    7.40   1
   6  -2  -8  822.90   37.20   1
  -6   2   8  900.20   41.10   1
   6  -2  -7    8.30    2.40   1
  -6   2   7    5.10    2.40   1
   6  -2  -6 1161.70   28.80   1
  -6   2   6 1204.60   41.30   1
   6  -2  -5  150.40    5.00   1
  -6   2   5  161.70    7.40   1
   6  -2  -4  164.80    5.00   1
  -6   2   4  140.60    6.30   1
   6  -2  -3  448.10   11.70   1
  -6   2   3  454.40   17.50   1
   6  -2  -2  187.90    5.60   1
  -6   2   2  201.60    5.90   1
   6  -2  -1   34.50    1.70   1
  -6   2   1   31.90    1.90   1
   6  -2   0   29.30    1.40   1
  -6   2   0   18.80    1.80   1
   6  -2   1    8.90    1.10   1
  -6   2  -1    8.30    1.50   1
   6  -2   2  345.10    9.20   1
  -6   2  -2  341.70   12.70   1
   6  -2   3  626.20   15.90   1
  -6   2  -3  599.00   21.60   1
   6  -2   4  464.70   12.40   1
   6  -2   5   98.70    3.80   1
   6  -2   6   96.70    3.80   1
   6  -2   7  160.40    6.50   1
   6  -2   8  148.80    9.40   1
   6  -1  -9   90.00    7.00   1
  -6   1   9   78.10    5.80   1
   6  -1  -8   45.90    4.10   1
  -6   1   8   57.20    4.20   1
   6  -1  -7  119.70    7.20   1
  -6   1   7  121.40    6.50   1
   6  -1  -6 1172.80   40.70   1
  -6   1   6 1146.30   39.60   1
   6  -1  -5  165.30    5.30   1
  -6   1   5  172.00    7.60   1
   6  -1  -4  863.20   20.70   1
  -6   1   4  892.00   30.50   1
   6  -1  -3  184.40    5.20   1
  -6   1   3  152.40    6.80   1
   6  -1  -2 1498.70   24.90   1
  -6   1   2 1476.80   34.60   1
   6  -1  -1    7.90    0.60   1
  -6   1   1    5.00    1.20   1
   6  -1   0 1006.00   20.10   1
  -6   1   0 1083.90   25.70   1
   6  -1   1   22.00    1.10   1
  -6   1  -1   21.00    1.50   1
   6  -1   2    2.60    0.90   1
  -6   1  -2   -0.50    1.20   1
   6  -1   3  568.40   14.40   1
  -6   1  -3  590.10   21.60   1
   6  -1   4   67.30    2.80   1
   6  -1   5  270.50    7.90   1
   6  -1   6  112.80    4.10   1
   6  -1   7  130.20    7.20   1
   6  -1   8  143.50    8.90   1
   6   0  -9   25.50    3.20   1
  -6   0   9   24.80    3.50   1
   6   0  -8  168.60   10.20   1
  -6   0   8  199.70   10.70   1
   6   0  -7  271.30   11.60   1
   6   0  -6  150.20    7.20   1
  -6   0   6  124.60    5.90   1
   6   0  -5   58.90    3.70   1
  -6   0   5   77.00    4.50   1
   6   0  -4  260.60    7.60   1
  -6   0   4  269.10   10.50   1
   6   0  -3  101.30    3.40   1
  -6   0   3   93.20    4.70   1
   6   0  -2  750.70   15.00   1
  -6   0   2  780.10   26.40   1
   6   0  -1    1.40    0.70   1
  -6   0   1    1.60    0.90   1
   6   0   0 2437.70   39.30   1
  -6   0   0 2517.00   58.30   1
   6   0   1  128.40    2.70   1
  -6   0  -1  144.00    4.10   1
   6   0   2  852.70   16.80   1
  -6   0  -2  844.00   20.00   1
   6   0   3  228.60    5.20   1
  -6   0  -3  248.10   10.30   1
   6   0   4  461.30   11.80   1
   6   0   5   66.00    2.50   1
   6   0   6  111.70    6.10   1
   6   0   7   56.80    4.30   1
   6   0   8   22.30    3.60   1
   6   0   9   50.60    4.70   1
   6   1  -9   17.20    3.80   1
  -6  -1   9   15.40    3.70   1
   6   1  -8  445.10   21.70   1
  -6  -1   8  391.50   19.70   1
   6   1  -7   89.90    5.60   1
  -6  -1   7   86.50    4.90   1
   6   1  -6  148.20    6.80   1
  -6  -1   6  152.00    7.10   1
   6   1  -5    6.40    2.00   1
  -6  -1   5   15.40    2.30   1
   6   1  -4  221.40    9.30   1
  -6  -1   4  241.80    9.50   1
   6   1  -3   -0.20    1.60   1
  -6  -1   3    1.30    1.50   1
   6   1  -2   65.70    2.10   1
  -6  -1   2   57.70    3.70   1
   6   1  -1   38.60    1.40   1
  -6  -1   1   42.80    2.70   1
   6   1   0 2113.30   39.60   1
  -6  -1   0 2120.90   49.80   1
   6   1   1  113.40    2.50   1
  -6  -1  -1  118.00    3.50   1
   6   1   2  542.90    9.60   1
  -6  -1  -2  531.10   13.30   1
   6   1   3  140.40    4.30   1
  -6  -1  -3  134.60    4.20   1
   6   1   4 1152.10   26.90   1
  -6  -1  -4 1141.70   38.50   1
   6   1   5   41.00    4.10   1
  -6  -1  -5   42.90    3.40   1
   6   1   6 1250.30   42.60   1
   6   1   7   -1.80    3.20   1
   6   1   8   82.80    6.50   1
   6   1   9   59.40    4.50   1
   6   2  -8   54.40    4.80   1
  -6  -2   8   62.50    4.80   1
   6   2  -7    4.20    2.30   1
   6   2  -6  268.50   11.70   1
  -6  -2   6  310.60   12.70   1
   6   2  -5   41.10    3.70   1
  -6  -2   5   33.10    3.50   1
   6   2  -4 1270.60   43.60   1
  -6  -2   4 1281.40   44.00   1
   6   2  -3   21.40    2.20   1
  -6  -2   3   26.80    2.80   1
   6   2  -2  934.50   23.10   1
  -6  -2   2  925.70   31.40   1
   6   2  -1  129.90    4.00   1
  -6  -2   1  125.70    6.30   1
   6   2   0   99.60    3.00   1
  -6  -2   0   96.60    4.20   1
   6   2   1    5.90    0.80   1
  -6  -2  -1    6.70    1.20   1
   6   2   2  208.70    4.10   1
  -6  -2  -2  204.40    5.90   1
   6   2   3   20.60    1.10   1
  -6  -2  -3   21.50    1.00   1
   6   2   4  539.90   20.10   1
  -6  -2  -4  524.10   19.00   1
   6   2   5   63.30    4.60   1
  -6  -2  -5   48.90    4.40   1
   6   2   6 1822.10   63.70   1
  -6  -2  -6 1732.70   59.30   1
   6   2   7   -0.80    2.00   1
  -6  -2  -7    0.20    2.60   1
   6   2   8  454.70   22.40   1
  -6  -2  -8  411.90   20.80   1
  -6  -2  -9  151.20    9.40   1
   6   3  -8   43.40    3.80   1
  -6  -3   8   40.30    4.10   1
   6   3  -7    5.50    2.40   1
  -6  -3   7    5.90    2.20   1
   6   3  -6   14.70    3.20   1
  -6  -3   6   12.70    2.20   1
   6   3  -5   19.80    2.60   1
  -6  -3   5   16.50    2.50   1
   6   3  -4  803.10   29.20   1
  -6  -3   4  815.90   29.70   1
   6   3  -3  176.80    7.00   1
  -6  -3   3  158.70    7.00   1
   6   3  -2  630.20   16.10   1
  -6  -3   2  648.60   23.40   1
   6   3  -1  197.60    5.90   1
  -6  -3   1  187.00    7.80   1
   6   3   0  596.70   15.20   1
  -6  -3   0  598.40   21.80   1
   6   3   1   29.50    1.60   1
  -6  -3  -1   22.80    2.10   1
   6   3   2 1575.40   30.10   1
  -6  -3  -2 1542.40   37.20   1
   6   3   3    3.00    0.60   1
  -6  -3  -3    5.00    0.60   1
   6   3   4   71.80    4.10   1
  -6  -3  -4   63.60    4.00   1
  -6  -3  -5   17.50    3.50   1
  -6  -3  -6  331.80   14.00   1
  -6  -3  -7   41.40    4.80   1
  -6  -3  -8    6.30    2.90   1
  -6  -3  -9  168.90   10.60   1
   6   4  -7   71.20    5.10   1
  -6  -4   7   63.60    5.10   1
   6   4  -6  149.50    9.00   1
  -6  -4   6  159.20    6.60   1
   6   4  -5   58.00    4.00   1
  -6  -4   5   48.90    2.70   1
   6   4  -4   92.90    4.90   1
  -6  -4   4   71.00    3.40   1
   6   4  -3  125.60    6.00   1
  -6  -4   3  123.60    4.50   1
   6   4  -2    9.10    1.90   1
  -6  -4   2    4.60    1.30   1
   6   4  -1   75.20    4.50   1
  -6  -4   1   76.30    4.60   1
   6   4   0  543.70   19.80   1
  -6  -4   0  584.40   22.10   1
  -6  -4  -1   39.50    2.90   1
   6   4   2 1343.60   45.30   1
  -6  -4  -2 1234.40   43.20   1
   6   4   3   96.20    3.30   1
  -6  -4  -3   95.80    5.60   1
   6   4   4 1065.70   37.00   1
  -6  -4  -4 1031.20   35.40   1
   6   4   5  138.50    7.00   1
  -6  -4  -5  120.70    7.10   1
  -6  -4  -6  129.00    7.10   1
  -6  -4  -7   45.90    5.10   1
  -6  -4  -8  308.10   16.10   1
  -6  -4  -9  106.20    7.50   1
   6   5  -6  141.00    9.90   1
  -6  -5   6  163.70    9.70   1
   6   5  -5  167.90    9.90   1
  -6  -5   5  173.30    9.60   1
   6   5  -4    2.90    2.60   1
  -6  -5   4    9.30    2.50   1
   6   5  -2  261.90   10.70   1
  -6  -5   2  238.80   10.90   1
   6   5  -1  120.70    6.20   1
  -6  -5   1  115.50    6.10   1
   6   5   0    0.10    1.60   1
  -6  -5   0    2.00    1.40   1
   6   5   1   35.10    2.80   1
   6   5   3  138.30    4.60   1
   6   5   4  738.70   25.20   1
   6   5   5  295.40   12.50   1
  -6  -5  -5  287.00   12.60   1
   6   5   6  386.50   16.20   1
  -6  -5  -6  381.30   16.00   1
  -6  -5  -8  699.70   36.60   1
  -6  -5  -9   10.90    2.90   1
   6   6  -5  118.00    8.10   1
  -6  -6   5   93.10    7.10   1
  -6  -6   4   -2.40    2.10   1
   6   6  -3   29.70    3.70   1
   6   6  -2  152.80    7.60   1
  -6  -6   2  159.70    8.30   1
   6   6  -1  358.10   14.80   1
  -6  -6   1  359.40   15.60   1
   6   6   1   60.20    3.90   1
   6   6   2   89.00    4.90   1
   6   6   3   80.60    4.30   1
   6   6   4    8.70    0.90   1
   6   6   5  182.20    8.80   1
   6   6   6   60.20    5.40   1
   6   6   7    1.90    2.40   1
  -6  -6  -7   -6.00    2.60   1
  -6  -6  -8  284.40   16.60   1
   6   7  -4   73.40    5.60   1
  -6  -7   4   61.40    5.80   1
   6   7  -3  133.10    8.30   1
   6   7  -2  103.40    6.20   1
   6   7  -1  327.20   15.60   1
   6   7   0  301.90   13.00   1
   6   7   1  175.70    8.00   1
   6   7   2   80.30    5.00   1
   6   7   3   -0.30    1.50   1
   6   7   4   78.10    3.10   1
   6   7   5  220.70   11.70   1
   6   7   6  130.70    7.90   1
   6   7   7    2.80    2.70   1
   6   8  -2  318.10   17.20   1
   6   8  -1   95.40    6.20   1
   6   8   0  112.70    7.20   1
   6   8   1  168.70    9.40   1
   6   8   2  144.70    8.50   1
   6   8   3   78.10    5.10   1
   6   8   4   29.50    2.30   1
   6   8   5  147.30    9.90   1
   6   8   6  238.00   13.30   1
   6   9   0    4.60    3.10   1
   6   9   1    7.20    2.30   1
   6   9   3   38.50    3.50   1
  -7   7   5    4.50    3.90   1
   7  -7  -4   67.80    4.30   1
  -7   7   4   67.10    5.70   1
   7  -7  -3   80.40    4.50   1
   7  -7  -2  238.70   10.40   1
  -7   7   2  219.40   12.50   1
   7  -7  -1    3.60    2.00   1
  -7   7   1    2.80    2.00   1
   7  -7   0  468.40   17.90   1
   7  -7   1    5.10    2.00   1
   7  -6  -6  385.80   21.40   1
  -7   6   6  420.40   23.40   1
   7  -6  -5   15.60    2.30   1
  -7   6   5   33.10    3.40   1
   7  -6  -4  475.00   17.20   1
  -7   6   4  448.80   22.80   1
   7  -6  -3   12.10    2.50   1
  -7   6   3    3.60    3.20   1
   7  -6  -2  203.90    8.60   1
  -7   6   2  213.40   11.40   1
   7  -6  -1  236.70    9.80   1
  -7   6   1  205.20   12.00   1
   7  -6   0  130.60    5.80   1
  -7   6   0  100.50    7.30   1
   7  -6   1   12.90    2.90   1
   7  -6   2   12.00    2.20   1
   7  -6   3  172.00    7.50   1
   7  -5  -7  110.70    8.20   1
  -7   5   7  102.40    7.30   1
   7  -5  -6  136.80    9.10   1
  -7   5   6  131.00    8.50   1
   7  -5  -5   27.30    2.20   1
  -7   5   5   25.70    3.40   1
   7  -5  -4  630.90   21.30   1
  -7   5   4  652.40   31.50   1
   7  -5  -3   69.50    4.00   1
  -7   5   3   61.70    5.20   1
   7  -5  -2 1290.20   33.70   1
  -7   5   2 1292.40   46.70   1
   7  -5  -1  183.90    6.30   1
  -7   5   1  182.20    8.80   1
   7  -5   0   70.40    6.00   1
  -7   5   0   71.50    4.70   1
   7  -5   1    2.60    2.00   1
   7  -5   2  521.60   18.10   1
   7  -5   3    8.80    2.80   1
   7  -5   4   41.40    3.50   1
   7  -4  -7    5.90    3.70   1
  -7   4   7   18.30    3.80   1
   7  -4  -6   34.90    3.50   1
  -7   4   6   33.20    4.10   1
   7  -4  -5    5.40    1.40   1
  -7   4   5    7.80    2.70   1
   7  -4  -4  180.90    6.20   1
  -7   4   4  200.50   10.90   1
   7  -4  -3    0.80    1.60   1
  -7   4   3   10.00    2.30   1
   7  -4  -2  718.80   18.50   1
  -7   4   2  681.70   18.50   1
   7  -4  -1  182.40    6.20   1
  -7   4   1  197.00    8.80   1
   7  -4   0  179.50    5.90   1
  -7   4   0  173.80    8.50   1
   7  -4   1    9.60    2.10   1
   7  -4   2 1543.20   39.10   1
   7  -4   3  119.40    5.10   1
   7  -4   4  386.50   14.20   1
   7  -4   5   28.80    2.30   1
   7  -3  -7   47.10    5.30   1
  -7   3   7   45.20    4.90   1
   7  -3  -6  348.50   18.10   1
  -7   3   6  373.90   18.90   1
   7  -3  -5   61.90    3.10   1
  -7   3   5   65.90    5.00   1
   7  -3  -4    3.00    1.50   1
  -7   3   4    1.70    2.00   1
   7  -3  -3   38.20    2.40   1
  -7   3   3   39.80    3.90   1
   7  -3  -2   45.30    2.40   1
  -7   3   2   47.10    2.40   1
   7  -3  -1   88.50    3.80   1
  -7   3   1   95.70    3.60   1
   7  -3   0    3.90    1.40   1
  -7   3   0    4.40    1.60   1
   7  -3   1   -1.50    1.60   1
   7  -3   2 1157.70   29.10   1
   7  -3   3   61.90    2.90   1
   7  -3   4  798.40   26.50   1
   7  -3   5   12.10    1.70   1
   7  -3   6  160.00    6.70   1
   7  -2  -8   17.60    4.10   1
  -7   2   8   21.30    3.70   1
   7  -2  -7  104.20    7.00   1
  -7   2   7  125.00    7.70   1
   7  -2  -6  206.70   10.80   1
  -7   2   6  204.70   10.70   1
   7  -2  -5  357.30   10.20   1
  -7   2   5  330.10   13.70   1
   7  -2  -4    7.10    1.80   1
  -7   2   4    3.40    2.70   1
   7  -2  -3   36.30    2.30   1
  -7   2   3   36.70    3.20   1
   7  -2  -2  570.30   15.10   1
  -7   2   2  595.50   16.70   1
   7  -2  -1  134.70    4.70   1
  -7   2   1  128.30    4.30   1
   7  -2   0  124.40    4.00   1
  -7   2   0  135.00    4.70   1
   7  -2   1   15.40    1.80   1
  -7   2  -1   18.50    1.60   1
   7  -2   2   11.80    1.60   1
   7  -2   3   17.80    1.60   1
   7  -2   4  130.40    4.80   1
   7  -2   5   98.70    4.40   1
   7  -2   6   84.50    6.90   1
   7  -1  -8   29.50    3.60   1
  -7   1   8   33.50    3.90   1
   7  -1  -7   97.80    7.00   1
  -7   1   7  100.70    6.80   1
   7  -1  -6    8.40    2.60   1
  -7   1   6    4.40    2.20   1
   7  -1  -5  236.50    7.40   1
  -7   1   5  253.60   10.80   1
   7  -1  -4  116.40    4.10   1
  -7   1   4  108.50    6.20   1
   7  -1  -3    0.70    1.20   1
  -7   1   3   -3.30    2.50   1
   7  -1  -2  286.40    7.80   1
  -7   1   2  262.90   10.30   1
   7  -1  -1  440.60   12.00   1
  -7   1   1  449.10   12.60   1
   7  -1   0  351.70    9.50   1
  -7   1   0  370.50   10.00   1
   7  -1   1  116.80    3.90   1
  -7   1  -1  107.70    3.80   1
   7  -1   2  175.30    5.30   1
  -7   1  -2  190.10    8.60   1
   7  -1   3  133.40    4.60   1
   7  -1   4   83.20    3.40   1
   7  -1   5  195.90    7.20   1
   7  -1   6   29.90    5.30   1
   7  -1   7    8.80    3.00   1
   7   0  -7   17.80    3.00   1
  -7   0   7    7.00    2.30   1
   7   0  -6   25.20    2.90   1
  -7   0   6   26.80    3.00   1
   7   0  -5   43.60    3.70   1
  -7   0   5   47.10    3.80   1
   7   0  -4  318.00   14.10   1
  -7   0   4  338.80   13.30   1
   7   0  -3    2.60    1.20   1
  -7   0   3    0.90    1.70   1
   7   0  -2    7.70    1.40   1
  -7   0   2    5.30    1.60   1
   7   0  -1  415.70    9.00   1
  -7   0   1  440.50   11.30   1
   7   0   0   14.80    1.00   1
  -7   0   0   11.70    1.60   1
   7   0   1  210.00    6.30   1
  -7   0  -1  235.10    7.10   1
   7   0   2   29.00    1.60   1
  -7   0  -2   26.50    3.90   1
   7   0   3   75.30    3.00   1
  -7   0  -3   64.80    4.40   1
   7   0   4  304.60    8.50   1
  -7   0  -4  311.50   12.90   1
   7   0   5  432.60   17.80   1
   7   0   6  352.70   17.60   1
   7   0   7    4.30    2.80   1
   7   1  -7   45.80    4.30   1
  -7  -1   7   45.20    4.30   1
   7   1  -6   12.80    2.80   1
  -7  -1   6   27.60    2.80   1
   7   1  -5  863.90   39.60   1
  -7  -1   5  863.00   40.30   1
   7   1  -4  123.30    6.10   1
  -7  -1   4  129.40    5.70   1
   7   1  -3   89.40    5.20   1
  -7  -1   3   83.20    4.70   1
   7   1  -2  275.60   11.50   1
  -7  -1   2  247.60   11.00   1
   7   1  -1   34.00    2.10   1
  -7  -1   1   33.00    3.00   1
   7   1   0   31.10    1.40   1
  -7  -1   0   38.80    1.90   1
   7   1   1   41.40    1.80   1
  -7  -1  -1   43.40    3.60   1
   7   1   2  108.00    3.80   1
  -7  -1  -2  117.90    6.30   1
   7   1   3   16.40    1.40   1
  -7  -1  -3    2.30    3.00   1
   7   1   4   10.10    0.90   1
  -7  -1  -4    5.40    2.60   1
   7   1   5  590.30   22.20   1
  -7  -1  -5  562.00   22.70   1
   7   1   6  228.00   12.20   1
  -7  -1  -6  197.90   11.00   1
  -7  -1  -7    2.20    4.30   1
   7   2  -7   36.60    4.30   1
  -7  -2   7   26.90    4.00   1
   7   2  -6  296.70   16.00   1
  -7  -2   6  275.70   15.40   1
   7   2  -5  701.10   33.60   1
  -7  -2   5  717.40   33.60   1
   7   2  -4   26.00    3.30   1
  -7  -2   4   15.40    3.00   1
   7   2  -3  533.00   20.70   1
  -7  -2   3  521.90   20.60   1
   7   2  -2  103.70    5.60   1
  -7  -2   2   98.30    5.80   1
   7   2  -1  217.20    8.90   1
  -7  -2   1  220.80   10.10   1
   7   2   0   32.30    2.60   1
  -7  -2   0   19.80    1.90   1
   7   2   1  223.70    6.40   1
  -7  -2  -1  204.20    8.90   1
   7   2   2  602.60   12.90   1
  -7  -2  -2  593.20   21.60   1
   7   2   3   18.20    1.20   1
  -7  -2  -3   14.00    3.40   1
   7   2   4  135.20    6.90   1
  -7  -2  -4  168.20    7.80   1
   7   2   5  161.20    8.60   1
  -7  -2  -5  143.90    8.30   1
   7   2   6    4.30    3.50   1
  -7  -2  -6   -5.90    3.60   1
   7   2   7   13.40    2.80   1
  -7  -2  -7    8.40    3.30   1
   7   3  -6  370.20   19.50   1
  -7  -3   6  408.70   21.20   1
   7   3  -5  104.50    7.00   1
  -7  -3   5   78.90    5.90   1
   7   3  -4  127.10    7.00   1
  -7  -3   4  139.80    8.40   1
   7   3  -3  634.00   22.80   1
  -7  -3   3  625.90   22.30   1
   7   3  -2   98.00    4.80   1
  -7  -3   2   99.80    5.60   1
   7   3  -1  305.10   12.30   1
  -7  -3   1  307.40   13.60   1
   7   3   0  523.60   19.10   1
   7   3   1  766.60   19.80   1
   7   3   2  281.50    7.80   1
  -7  -3  -2  246.50   10.20   1
   7   3   3  176.70    5.50   1
  -7  -3  -3  147.60    7.60   1
   7   3   4   84.70    5.30   1
  -7  -3  -4   88.40    5.60   1
  -7  -3  -5  122.30    7.80   1
  -7  -3  -6   10.60    2.80   1
  -7  -3  -7    3.90    2.60   1
   7   4  -5  165.10   10.20   1
  -7  -4   5  177.30    7.50   1
   7   4  -4   54.90    4.40   1
  -7  -4   4   70.40    3.60   1
   7   4  -3   44.30    4.00   1
  -7  -4   3   35.30    2.40   1
   7   4  -2  401.20   16.70   1
  -7  -4   2  398.80   11.60   1
   7   4  -1    8.80    1.90   1
   7   4   0  901.70   32.70   1
   7   4   1  462.90   17.00   1
   7   4   2   13.70    1.30   1
   7   4   3  668.10   17.80   1
   7   4   4   29.00    3.10   1
  -7  -4  -4   33.30    3.30   1
   7   4   5  492.30   23.90   1
  -7  -4  -5  485.10   24.10   1
  -7  -4  -6   24.90    4.60   1
  -7  -4  -7    3.80    2.80   1
   7   5  -4   23.00    3.00   1
   7   5  -3    8.60    2.20   1
   7   5  -2  116.30    7.10   1
   7   5  -1  217.60   12.20   1
   7   5   0  442.90   17.80   1
   7   5   1    2.30    1.40   1
   7   5   2  251.50   10.60   1
   7   5   3  300.50   10.90   1
   7   5   4  279.00   14.50   1
   7   5   5  131.40    8.30   1
  -7  -5  -6  359.10   18.90   1
  -7  -5  -7  142.80   10.60   1
   7   6  -3   16.20    3.50   1
   7   6  -2    7.20    2.20   1
   7   6  -1  730.10   35.00   1
   7   6   0    0.70    2.50   1
   7   6   1  398.70   20.50   1
   7   6   2   70.20    4.90   1
   7   6   3    9.50    2.70   1
   7   6   4  198.40   11.70   1
   7   6   5   23.10    3.30   1
   7   6   6  481.40   26.60   1
   7   7  -1  220.90   12.40   1
   7   7   0  229.50   12.10   1
   7   7   1  242.50   13.40   1
   7   7   2   17.00    2.40   1
   7   7   3    3.60    2.50   1
   7   7   4    3.80    3.60   1
   7   7   5  618.20   30.40   1
   8  -5  -2   17.30    2.50   1
   8  -5  -1   73.50    4.20   1
   8  -5   0    9.40    2.60   1
   8  -4  -4  146.70    6.60   1
  -8   4   4  156.10   10.90   1
   8  -4  -3   90.40    4.60   1
  -8   4   3   83.70    6.50   1
   8  -4  -2   80.10    4.20   1
   8  -4  -1   51.70    3.10   1
   8  -4   0  594.60   21.10   1
  -8   4   0  684.60   33.20   1
   8  -4   1  573.80   19.90   1
   8  -4   2   19.90    2.40   1
   8  -3  -5  104.60    6.90   1
  -8   3   5  106.00    7.40   1
   8  -3  -4    7.80    2.60   1
  -8   3   4    9.50    2.60   1
   8  -3  -3   48.10    3.00   1
  -8   3   3   43.10    4.50   1
   8  -3  -2   77.00    4.00   1
   8  -3  -1   58.00    3.50   1
  -8   3   1   57.50    4.80   1
   8  -3   0  993.10   33.10   1
  -8   3   0  956.60   46.20   1
   8  -3   1  252.30    9.40   1
  -8   3  -1  292.70   16.10   1
   8  -3   2   16.10    2.20   1
   8  -3   3  158.80    6.70   1
   8  -2  -5  197.70   10.90   1
  -8   2   5  225.50   13.40   1
   8  -2  -4  214.10    8.50   1
  -8   2   4  222.10   11.90   1
   8  -2  -3  240.10    9.40   1
  -8   2   3  245.90   13.30   1
   8  -2  -2    1.50    1.60   1
   8  -2  -1  543.60   18.80   1
  -8   2   1  540.00   30.10   1
   8  -2   0  208.60    8.00   1
  -8   2   0  207.50   12.30   1
   8  -2   1   19.30    1.90   1
  -8   2  -1   25.60    2.90   1
   8  -2   2   18.60    2.10   1
  -8   2  -2   16.20    3.20   1
   8  -2   3   -1.00    1.00   1
  -8   2  -3   -5.70    2.30   1
   8  -2   4  326.50   12.50   1
   8  -1  -5   38.00    4.90   1
  -8   1   5   52.20    5.20   1
   8  -1  -4  676.80   23.40   1
  -8   1   4  670.00   30.90   1
   8  -1  -3   18.30    1.90   1
  -8   1   3   19.90    3.40   1
   8  -1  -2   61.40    3.40   1
   8  -1  -1  554.30   18.90   1
  -8   1   1  546.10   28.30   1
   8  -1   0   36.20    2.30   1
  -8   1   0   47.80    3.80   1
   8  -1   1  411.60   14.30   1
  -8   1  -1  403.30   20.60   1
   8  -1   2   55.00    2.90   1
  -8   1  -2   50.60    4.80   1
   8  -1   3  133.20    5.60   1
  -8   1  -3  108.90    7.20   1
   8  -1   4   50.10    5.10   1
  -8   1  -4   40.60    4.20   1
   8   0  -5    9.70    2.40   1
  -8   0   5    4.70    2.00   1
   8   0  -4  434.80   21.10   1
   8   0  -3  299.80   15.40   1
   8   0  -2   41.40    2.60   1
   8   0  -1  106.40    4.70   1
   8   0   0  435.90   15.30   1
  -8   0   0  459.40   24.00   1
   8   0   1  232.40    8.60   1
  -8   0  -1  229.60   14.00   1
   8   0   2  341.80   12.00   1
  -8   0  -2  332.80   17.20   1
   8   0   3   81.60    3.90   1
  -8   0  -3   80.70    5.90   1
   8   0   4   67.30    5.70   1
  -8   0  -4   61.70    5.80   1
   8   0   5  496.80   27.20   1
  -8   0  -5  539.60   30.10   1
   8   1  -5   81.20    6.20   1
  -8  -1   5  104.00    7.50   1
   8   1  -4   93.20    6.10   1
   8   1  -3  453.60   22.30   1
   8   1  -2   12.70    2.60   1
   8   1  -1    0.50    1.50   1
   8   1   0  184.90    7.10   1
   8   1   1    4.40    1.40   1
  -8  -1  -1    0.30    3.10   1
   8   1   2  288.00   10.50   1
  -8  -1  -2  317.00   16.30   1
   8   1   3   77.40    5.90   1
  -8  -1  -3   67.50    5.30   1
   8   1   4  359.10   19.20   1
  -8  -1  -4  367.80   19.20   1
   8   1   5  499.10   27.20   1
  -8  -1  -5  514.50   27.10   1
   8   2  -4    5.40    3.00   1
   8   2  -3    0.90    2.10   1
   8   2  -2    4.20    1.80   1
   8   2  -1   13.80    1.90   1
   8   2   0   23.00    2.70   1
   8   2   1  129.70    7.00   1
   8   2   2  212.40   10.50   1
  -8  -2  -2  192.20   10.90   1
  -8  -2  -3  555.70   28.90   1
  -8  -2  -4  185.40   12.20   1
  -8  -2  -5  121.10    9.10   1
   8   3  -3  132.50    8.50   1
   8   3  -2    2.80    2.50   1
   8   3  -1  104.50    6.00   1
   8   3   0  147.80    6.20   1
   8   3   1   33.50    2.30   1
   8   3   2   39.90    2.30   1
   8   3   3  148.40    9.50   1
  -8  -3  -3  178.80   10.60   1
  -8  -3  -4   -2.50    2.50   1
  -8  -3  -5   -0.80    2.50   1
   8   4  -1  509.50   24.30   1
   8   4   0  229.20   12.20   1
   8   4   1   85.30    4.20   1
   8   4   2   13.30    1.50   1
   8   4   4   28.40    4.00   1
   8   5   0  128.80    7.50   1
   8   5   2   44.60    4.10   1
   8   5   3  186.00   10.70   1
   0   0   0
;
_shelx_hkl_checksum     56205
_shelx_res_file
;
TITL 12mk2902 in P -1
    12mk2902.res
    created by SHELXL-2018/3 at 09:43:30 on 01-Mar-2021
CELL 0.71073 6.8076 9.7078 10.1579 75.804 89.845 89.594
ZERR 2 0.0003 0.0004 0.0004 0.002 0.002 0.002
LATT 1
SFAC C H Br Cu S
UNIT 16 32 4 4 4
SADI C8 C7B C8 C7A C7B C6 C7A C6
L.S. 10
PLAN  6
SIZE 0.1 0.15 0.25
TEMP -158.15(10)
CONF
BOND $H
MORE -1
fmap 2
acta
MERG 2
OMIT 0 1 0
REM <olex2.extras>
REM <HklSrc "%./12mk2902.hkl">
REM </olex2.extras>
WGHT    0.033300    2.051100
FVAR       0.47475   0.77051
BR1   3    0.665399    0.154679   -0.038374    11.00000    0.01355    0.01735 =
         0.01357   -0.00496    0.00077   -0.00288
BR2   3    0.830883    0.179393    0.450139    11.00000    0.01333    0.01052 =
         0.02045   -0.00219   -0.00208    0.00292
CU1   4    0.513134   -0.002918    0.164547    11.00000    0.01665    0.01479 =
         0.01370   -0.00354   -0.00176    0.00320
CU2   4    0.820817   -0.082879    0.519581    11.00000    0.01624    0.01322 =
         0.01203   -0.00298   -0.00123    0.00180
S1    5    0.310655    0.136454    0.265378    11.00000    0.01422    0.01003 =
         0.01078   -0.00103   -0.00163    0.00270
S2    5    0.700324   -0.146648    0.331975    11.00000    0.01402    0.01114 =
         0.01191   -0.00367   -0.00122    0.00160
C1    1    0.401497    0.319758    0.217672    11.00000    0.02537    0.01068 =
         0.01982   -0.00032   -0.00192   -0.00411
AFIX  23
H1A   2    0.375096    0.368406    0.290963    11.00000   -1.20000
H1B   2    0.544740    0.320766    0.200413    11.00000   -1.20000
AFIX   0
C2    1    0.290995    0.392761    0.089012    11.00000    0.02116    0.01464 =
         0.02184    0.00362   -0.00092    0.00131
AFIX  23
H2A   2    0.354608    0.371724    0.008315    11.00000   -1.20000
H2B   2    0.289017    0.496987    0.077765    11.00000   -1.20000
AFIX   0
C3    1    0.082050    0.333920    0.105852    11.00000    0.01887    0.01831 =
         0.02747    0.00002   -0.00403    0.00550
AFIX  23
H3A   2    0.010384    0.370283    0.175423    11.00000   -1.20000
H3B   2    0.009678    0.363357    0.018959    11.00000   -1.20000
AFIX   0
C4    1    0.098943    0.172945    0.149568    11.00000    0.01982    0.01509 =
         0.01378   -0.00301   -0.00598    0.00552
AFIX  23
H4A   2    0.121252    0.132901    0.069998    11.00000   -1.20000
H4B   2   -0.022152    0.131202    0.196654    11.00000   -1.20000
AFIX   0
C5    1    0.916306   -0.202966    0.250408    11.00000    0.01903    0.01827 =
         0.01588   -0.00333    0.00554    0.00696
AFIX  23
H5A   2    0.902627   -0.175035    0.150356    11.00000   -1.20000
H5B   2    1.036738   -0.159227    0.275978    11.00000   -1.20000
AFIX   0
C6    1    0.925801   -0.363931    0.301241    11.00000    0.03779    0.02092 =
         0.04101   -0.01229    0.00693    0.00892
PART 1
AFIX  23
H6AA  2    1.003988   -0.405261    0.237893    21.00000   -1.20000
H6AB  2    0.988725   -0.390717    0.391775    21.00000   -1.20000
AFIX  23
PART 2
H6BC  2    0.911154   -0.407662    0.223452   -21.00000   -1.20000
H6BD  2    1.055839   -0.392163    0.342976   -21.00000   -1.20000
AFIX   0
PART 1
C7A   1    0.719740   -0.418325    0.309755    21.00000    0.03586    0.01773 =
         0.02783   -0.00919   -0.01018   -0.00237
AFIX  23
H7AA  2    0.716201   -0.518002    0.364131    21.00000   -1.20000
H7AB  2    0.669637   -0.415264    0.217672    21.00000   -1.20000
AFIX   0
PART 2
C7B   1    0.769023   -0.417796    0.402845   -21.00000    0.01615
AFIX  23
H7BA  2    0.732673   -0.515246    0.398840   -21.00000   -1.20000
H7BB  2    0.819357   -0.422099    0.495122   -21.00000   -1.20000
AFIX   0
PART 0
C8    1    0.592502   -0.324559    0.376678    11.00000    0.02433    0.01411 =
         0.01708   -0.00184   -0.00196   -0.00671
PART 1
AFIX  23
H8AA  2    0.591371   -0.362462    0.476472    21.00000   -1.20000
H8AB  2    0.455767   -0.321214    0.343042    21.00000   -1.20000
AFIX  23
PART 2
H8BC  2    0.508814   -0.337978    0.458646   -21.00000   -1.20000
H8BD  2    0.513653   -0.342444    0.300886   -21.00000   -1.20000
AFIX   0
HKLF 4
REM  12mk2902 in P -1
REM wR2 = 0.0754, GooF = S = 1.091, Restrained GooF = 1.092 for all data
REM R1 = 0.0298 for 2743 Fo > 4sig(Fo) and 0.0333 for all 2954 data
REM 132 parameters refined using 6 restraints
END
WGHT      0.0333      2.0511
REM Highest difference peak  0.823,  deepest hole -0.914,  1-sigma level  0.147
Q1    1   0.9116  0.0602  0.4220  11.00000  0.05    0.82
Q2    1   0.7397  0.0530 -0.0793  11.00000  0.05    0.75
Q3    1   0.7113  0.2866  0.4681  11.00000  0.05    0.68
Q4    1   0.9357 -0.0436  0.6202  11.00000  0.05    0.64
Q5    1   0.9247  0.2842  0.3497  11.00000  0.05    0.62
Q6    1   0.7079  0.0194  0.5361  11.00000  0.05    0.58
;
_shelx_res_checksum     17857
