# Supplementary material for: Crystal structure of the two-dimensional coordination polymer poly[di-μ-bromido-bis­(μ-tetra­hydro­thiophene)­dicopper(I)]
Source: Acta Crystallogr E Crystallogr Commun. 2021 Jun 25;77(Pt 7):744–8. doi: 10.1107/S2056989021006460 (PMC8382061; doi:10.1107/S2056989021006460)
Supplement: Supplementary file 2 [file e-77-00744-Isup2.hkl]

data_I                                                                          
_shelx_title ' 12mk2902 in P -1'                                                
_shelx_refln_list_code          4                                               
_shelx_F_calc_maximum      191.17                                               
_exptl_crystal_F_000       448.00                                               
_reflns_d_resolution_high  0.7676                                               
                                                                                
loop_                                                                           
 _space_group_symop_operation_xyz                                               
 'x, y, z'                                                                      
 '-x, -y, -z'                                                                   
                                                                                
_cell_length_a     6.8076                                                       
_cell_length_b     9.7078                                                       
_cell_length_c    10.1579                                                       
_cell_angle_alpha  75.804                                                       
_cell_angle_beta   89.845                                                       
_cell_angle_gamma  89.594                                                       
                                                                                
_shelx_F_squared_multiplier     1.000                                           
                                                                                
loop_                                                                           
 _refln_index_h                                                                 
 _refln_index_k                                                                 
 _refln_index_l                                                                 
 _refln_F_squared_calc                                                          
 _refln_F_squared_meas                                                          
 _refln_F_squared_sigma                                                         
 _refln_observed_status                                                         
   1   0   0       1107.70       1056.83        23.96 o                         
   2   0   0       4223.47       4190.92        54.43 o                         
   3   0   0       1284.66       1176.73        15.10 o                         
   4   0   0        318.99        356.29         7.76 o                         
   5   0   0       1334.48       1285.89        47.25 o                         
   6   0   0      10806.89      10927.83       175.92 o                         
   7   0   0         68.93         62.42         6.88 o                         
   8   0   0       1900.60       1965.25        57.24 o                         
  -8   1   0        184.82        177.39        25.73 o                         
  -7   1   0       1638.86       1601.06        41.71 o                         
  -6   1   0       4440.83       4600.67       172.81 o                         
  -5   1   0        601.64        621.98        10.86 o                         
  -4   1   0        943.74        968.22        30.61 o                         
  -3   1   0       2938.51       2775.48        37.09 o                         
  -2   1   0        599.96        621.49        10.02 o                         
  -1   1   0        810.62        909.10        17.40 o                         
   1   1   0       3031.35       3177.77        57.94 o                         
   2   1   0        557.09        577.16        23.07 o                         
   3   1   0       4472.34       4166.74        55.06 o                         
   4   1   0        243.35        246.43         8.87 o                         
   5   1   0       5212.31       4981.88        73.34 o                         
   6   1   0       9433.97       9389.28       137.52 o                         
   7   1   0        152.92        151.78        17.08 o                         
   8   1   0        776.10        820.36        31.50 o                         
  -8   2   0        951.34        924.06        29.75 o                         
  -7   2   0        585.33        572.63        23.51 o                         
  -6   2   0        114.91        116.97        23.29 o                         
  -5   2   0        154.30        167.68         5.17 o                         
  -4   2   0       2739.31       2819.00        70.54 o                         
  -3   2   0       6532.34       6640.21       112.25 o                         
  -2   2   0       5744.01       5885.97        93.65 o                         
  -1   2   0       6416.83       6740.27       107.12 o                         
   0   2   0        335.28        354.18         6.88 o                         
   1   2   0        513.16        553.05        10.04 o                         
   2   2   0        323.66        357.42         5.96 o                         
   3   2   0        456.87        429.38         7.05 o                         
   4   2   0       4394.75       4360.36        64.06 o                         
   5   2   0       1980.05       1965.51        41.93 o                         
   6   2   0        446.00        437.49        10.83 o                         
   7   2   0        110.56        113.67        27.73 o                         
   8   2   0         84.28        102.05        11.98 o                         
  -8   3   0       4054.79       4352.56       119.38 o                         
  -7   3   0         28.58         18.34         4.67 o                         
  -6   3   0       2774.16       2861.33        51.70 o                         
  -5   3   0        309.77        358.79         8.93 o                         
  -4   3   0        970.05        990.50        44.37 o                         
  -3   3   0       7126.76       7345.38       119.06 o                         
  -2   3   0      27846.51      27767.28       432.12 o                         
  -1   3   0        793.30        808.15        15.05 o                         
   0   3   0       7027.42       6318.59       101.65 o                         
   1   3   0      16169.19      16151.41       225.53 o                         
   2   3   0       8353.83       9069.30       142.43 o                         
   3   3   0       1083.54       1037.35        16.68 o                         
   4   3   0       8332.40       8560.59       115.13 o                         
   5   3   0        360.80        371.41         9.68 o                         
   6   3   0       2545.20       2649.88        55.32 o                         
   7   3   0       2159.94       2323.08        84.74 o                         
   8   3   0        676.37        655.75        27.51 o                         
  -8   4   0       2751.47       2764.85       199.65 o                         
  -7   4   0        732.03        788.35        21.50 o                         
  -6   4   0         11.21         -2.66         6.88 o                         
  -5   4   0       3682.11       3961.44       149.30 o                         
  -4   4   0        188.79        201.89        29.73 o                         
  -3   4   0       4154.36       4069.85        68.00 o                         
  -2   4   0      18061.27      18024.54       285.78 o                         
  -1   4   0       2831.68       2566.32        43.58 o                         
   0   4   0       8615.52       8504.23       121.95 o                         
   1   4   0      14163.97      13741.28       193.01 o                         
   2   4   0       3539.28       3930.03        57.67 o                         
   3   4   0       6340.93       6880.12       120.01 o                         
   4   4   0      10296.32      10740.83       195.75 o                         
   5   4   0       3512.97       3744.95        72.96 o                         
   6   4   0       2420.84       2495.90        90.29 o                         
   7   4   0       3693.26       4000.62       145.08 o                         
   8   4   0       1002.99       1016.90        54.13 o                         
  -8   5   0         41.69         41.71        11.54 o                         
  -7   5   0        406.99        315.39        16.42 o                         
  -6   5   0       2327.51       2286.61        49.90 o                         
  -5   5   0       5980.70       6388.83       123.19 o                         
  -4   5   0        344.07        343.25        30.17 o                         
  -3   5   0       1529.41       1533.25        33.38 o                         
  -2   5   0       2891.11       2614.82        53.80 o                         
  -1   5   0        299.72        226.54        17.30 o                         
   0   5   0       2517.38       2428.20        72.32 o                         
   1   5   0       3685.27       3060.08        92.28 o                         
   2   5   0        329.20        311.83         7.76 o                         
   3   5   0        847.91        953.10        23.74 o                         
   4   5   0       2447.94       2585.05        62.34 o                         
   5   5   0        346.66        397.61        18.63 o                         
   6   5   0          6.32          4.94         4.67 o                         
   7   5   0       1826.42       1965.04        78.97 o                         
   8   5   0        574.52        571.45        33.28 o                         
  -7   6   0        553.93        535.78        66.77 o                         
  -6   6   0       2783.63       3048.87        66.22 o                         
  -5   6   0       1450.32       1313.70       116.46 o                         
  -4   6   0         57.77         69.85         9.10 o                         
  -3   6   0        660.21        638.32        19.90 o                         
  -2   6   0        104.75        149.17        33.94 o                         
  -1   6   0       4980.92       4506.05       142.86 o                         
   0   6   0      11240.92      11250.90       213.48 o                         
   1   6   0       1097.82       1120.71        25.27 o                         
   2   6   0        539.15        567.45        12.82 o                         
   3   6   0          2.48         -0.44         5.77 o                         
   4   6   0        427.95        414.75        10.30 o                         
   5   6   0       2472.07       2704.48       122.45 o                         
   7   6   0          5.68          3.11        11.09 o                         
  -7   7   0       2151.20       2078.18        79.42 o                         
  -6   7   0        711.67        728.58        51.69 o                         
  -5   7   0        339.57        189.43        45.92 o                         
  -4   7   0       2213.08       2296.92        59.92 o                         
  -3   7   0       4305.05       4047.24        99.43 o                         
  -2   7   0        430.63        382.40        35.94 o                         
  -1   7   0      17526.94      17675.84       406.75 o                         
   0   7   0       3161.12       3130.68        77.64 o                         
   1   7   0        129.27         93.81        12.42 o                         
   2   7   0        631.05        645.37        17.79 o                         
   3   7   0        843.06        807.01        17.85 o                         
   4   7   0          5.20         14.19         4.66 o                         
   5   7   0       9915.35      10924.00       258.03 o                         
   6   7   0       1184.67       1339.46        57.68 o                         
   7   7   0        901.94       1018.23        53.68 o                         
  -6   8   0        689.78        723.16        52.58 o                         
  -5   8   0        336.80        354.05        23.96 o                         
  -4   8   0       3931.05       3726.39        98.87 o                         
  -3   8   0        555.36        504.32        20.08 o                         
  -2   8   0        227.80        231.18        13.20 o                         
  -1   8   0       8312.70       8626.07       161.44 o                         
   0   8   0         55.33         65.87        40.82 o                         
   1   8   0        134.97        112.88         9.68 o                         
   2   8   0       1901.16       1843.47        49.54 o                         
   3   8   0       2199.62       2203.43        48.65 o                         
   4   8   0        347.17        368.22        17.08 o                         
   5   8   0       7159.82       7484.77       184.37 o                         
   6   8   0        485.83        500.02        31.94 o                         
  -5   9   0         74.77         82.93        23.74 o                         
  -4   9   0       1616.01       1348.56        45.15 o                         
  -3   9   0        636.86        583.38        85.63 o                         
  -2   9   0       2619.84       2574.48        94.28 o                         
  -1   9   0        636.19        675.51        24.40 o                         
   0   9   0        586.66        626.69        40.60 o                         
   1   9   0        476.24        527.73        21.07 o                         
   2   9   0       2101.89       2303.44        61.80 o                         
   3   9   0        170.83        183.55        17.30 o                         
   4   9   0        462.38        508.41        75.42 o                         
   5   9   0        176.54        231.60        19.52 o                         
   6   9   0         27.91         20.41        13.75 o                         
  -5  10   0          4.76         40.12        40.82 o                         
  -4  10   0        408.67        347.18        19.70 o                         
  -3  10   0       4057.96       3686.14       167.49 o                         
  -2  10   0        410.29        418.51        61.01 o                         
  -1  10   0        888.74        882.92        62.11 o                         
   0  10   0          2.04         -4.21        28.84 o                         
   1  10   0        440.44        461.22        20.02 o                         
   2  10   0       1516.16       1671.58        51.92 o                         
   3  10   0       4023.70       4406.86       120.57 o                         
   4  10   0        189.28        246.08        17.08 o                         
   5  10   0        843.33        909.53        54.13 o                         
  -3  11   0       4492.97       4332.68       152.47 o                         
  -2  11   0         27.93         31.83        17.53 o                         
  -1  11   0        504.93        479.01        24.89 o                         
   0  11   0        756.06        780.66        34.17 o                         
   1  11   0        122.21        141.06        13.62 o                         
   2  11   0        808.37        937.49        57.68 o                         
   3  11   0       4871.89       5371.22       178.81 o                         
  -1  12   0        710.97        607.19        32.97 o                         
   0  12   0       2569.74       3133.24       152.62 o                         
   1  12   0        158.81        141.65        43.70 o                         
  -3 -11   1       1189.88       1179.96       204.98 o                         
  -2 -11   1       1159.72       1214.91        47.80 o                         
  -1 -11   1       3986.84       4168.44       158.17 o                         
   0 -11   1        651.06        592.55        85.41 o                         
   1 -11   1         15.05         17.99        16.64 o                         
   2 -11   1          5.83         31.06        17.75 o                         
   3 -11   1       1375.45       1308.26        57.25 o                         
  -3 -10   1          5.01          6.11         8.62 o                         
  -2 -10   1       1195.17       1183.94       159.94 o                         
  -1 -10   1        180.67        175.51        45.92 o                         
   0 -10   1        763.20        820.91        31.64 o                         
   1 -10   1        190.71        165.17        13.76 o                         
   2 -10   1         75.54         79.37        11.60 o                         
   3 -10   1        407.13        452.91        24.31 o                         
   4 -10   1        833.54        700.51        33.84 o                         
  -5  -9   1        205.10        248.46        21.74 o                         
  -4  -9   1       1041.25        990.73        69.66 o                         
  -3  -9   1       1706.18       1818.99       122.90 o                         
  -2  -9   1          2.32          7.91         8.00 o                         
  -1  -9   1        940.94       1035.44        47.03 o                         
   0  -9   1          0.32          3.65        39.04 o                         
   1  -9   1         74.96         77.22        10.02 o                         
   2  -9   1        259.44        264.64        30.39 o                         
   3  -9   1        889.76        948.85        62.11 o                         
   4  -9   1         92.61        184.24        27.73 o                         
   5  -9   1        618.49        541.61        55.68 o                         
  -6  -8   1        386.00        423.27        27.51 o                         
  -5  -8   1          4.12         -4.69         7.33 o                         
  -4  -8   1       2319.00       2300.57       113.14 o                         
  -3  -8   1       3625.73       3611.65        93.36 o                         
  -2  -8   1       3029.86       2926.00       162.39 o                         
  -1  -8   1        595.90        543.39        77.42 o                         
   0  -8   1       1991.12       2045.84        82.30 o                         
   1  -8   1         17.98          3.99         7.68 o                         
   2  -8   1       1694.42       1678.31        44.64 o                         
   3  -8   1       2182.11       2180.70        77.20 o                         
   4  -8   1       4163.90       3816.32       119.57 o                         
   5  -8   1       1224.21       1017.18        43.92 o                         
   6  -8   1       1316.43       1132.23        63.22 o                         
  -7  -7   1        927.55        980.08        55.02 o                         
  -6  -7   1       1324.83       1451.71        69.21 o                         
  -5  -7   1        141.45        159.61        19.08 o                         
  -4  -7   1       1929.13       1928.65        44.45 o                         
  -3  -7   1        580.45        592.28        20.41 o                         
  -2  -7   1       4678.57       4455.65       205.64 o                         
  -1  -7   1        647.61        695.97        21.64 o                         
   0  -7   1       3802.66       3840.07        92.86 o                         
   1  -7   1        605.29        608.47        19.08 o                         
   2  -7   1       2869.57       2797.15       101.38 o                         
   3  -7   1       1304.91       1186.88        42.59 o                         
   4  -7   1       6606.90       6825.54       163.12 o                         
   5  -7   1         74.64        105.45        23.74 o                         
   6  -7   1       1091.91        982.95        45.03 o                         
   7  -7   1         25.85         22.63         8.87 o                         
  -7  -6   1       2838.11       3239.27       155.29 o                         
  -6  -6   1       1393.70       1591.54        47.64 o                         
  -5  -6   1         20.64          0.83         5.80 o                         
  -4  -6   1        261.65        288.38         9.10 o                         
  -3  -6   1        242.83        281.76        14.20 o                         
  -2  -6   1        170.05        170.80         5.86 o                         
  -1  -6   1       5039.96       4643.47       141.31 o                         
   0  -6   1       1804.35       1675.95        58.57 o                         
   1  -6   1        366.18        366.12        12.87 o                         
   2  -6   1          2.49         17.99         6.81 o                         
   3  -6   1         19.83         16.10        29.28 o                         
   4  -6   1        321.10        332.81        28.40 o                         
   5  -6   1        560.22        552.63        28.17 o                         
   6  -6   1         73.01         71.34         8.84 o                         
   7  -6   1         73.47         57.23        12.87 o                         
  -7  -5   1        954.39        965.44        54.13 o                         
  -6  -5   1        500.54        524.05        19.29 o                         
  -5  -5   1         86.99         87.68        19.52 o                         
  -4  -5   1       1167.41       1219.07        29.05 o                         
  -3  -5   1          8.26         11.74         2.97 o                         
  -2  -5   1       6116.75       6441.54       103.06 o                         
  -1  -5   1       3438.98       3413.08        58.96 o                         
   0  -5   1        538.34        486.87        36.16 o                         
   1  -5   1         61.84         58.02        14.64 o                         
   2  -5   1       4178.50       3825.52       123.34 o                         
   3  -5   1        320.19        315.21         9.81 o                         
   4  -5   1       4802.29       4787.23       144.86 o                         
   5  -5   1        204.01        227.95        42.15 o                         
   6  -5   1        153.84        175.73        22.85 o                         
   7  -5   1          3.61         11.54         8.87 o                         
  -8  -4   1       2015.38       2260.53       107.81 o                         
  -7  -4   1         56.42         39.04         8.43 o                         
  -6  -4   1        343.72        336.05        14.27 o                         
  -5  -4   1        230.95        267.10        23.51 o                         
  -4  -4   1       3369.93       3638.58        86.07 o                         
  -3  -4   1       3246.78       3370.72        94.95 o                         
  -2  -4   1      13170.79      13632.91       214.74 o                         
  -1  -4   1        629.04        613.46        18.19 o                         
   0  -4   1        920.73        793.42        15.06 o                         
   1  -4   1        904.05        862.20        16.76 o                         
   2  -4   1       9419.99       8787.75       142.26 o                         
   3  -4   1        911.48       1043.65        34.16 o                         
   4  -4   1      11974.55      12334.03       281.96 o                         
   5  -4   1        608.49        639.84        14.16 o                         
   6  -4   1        438.87        456.84        28.62 o                         
   7  -4   1         28.01         42.59         9.32 o                         
   8  -4   1       2303.33       2545.81        88.29 o                         
  -8  -3   1        416.83        463.64        26.62 o                         
  -7  -3   1       1348.75       1358.26        40.47 o                         
  -6  -3   1        903.44        860.18        23.51 o                         
  -5  -3   1        539.18        547.94        13.79 o                         
  -4  -3   1        284.35        246.17         6.06 o                         
  -3  -3   1      12153.12      12687.80       164.98 o                         
  -2  -3   1       4446.98       4735.20        87.90 o                         
  -1  -3   1       9056.50       9816.20       155.59 o                         
   0  -3   1        971.40        880.96        16.78 o                         
   1  -3   1       1630.15       1415.40        29.95 o                         
   2  -3   1       3235.17       3193.76        60.79 o                         
   3  -3   1       4622.83       4885.51        80.58 o                         
   4  -3   1       3818.29       4077.94        65.89 o                         
   5  -3   1       2267.97       2391.24        41.52 o                         
   6  -3   1         12.99         19.60         8.43 o                         
   7  -3   1          1.64         -6.66         7.10 o                         
   8  -3   1       1149.60       1170.19        89.62 o                         
  -8  -2   1         37.72         61.23         8.43 o                         
  -7  -2   1        947.92        970.71        29.63 o                         
  -6  -2   1        589.91        571.11        14.98 o                         
  -5  -2   1        990.86        936.97        21.08 o                         
  -4  -2   1       3340.57       3335.42        76.09 o                         
  -3  -2   1       7902.34       8063.36       104.44 o                         
  -2  -2   1        111.09        133.64         3.91 o                         
  -1  -2   1       4294.58       4719.64        75.45 o                         
   0  -2   1        824.67        876.51        14.86 o                         
   1  -2   1       3794.18       3274.05        61.72 o                         
   2  -2   1       2523.50       2598.08        43.13 o                         
   3  -2   1       1452.02       1558.58        21.80 o                         
   4  -2   1        796.14        883.23        17.12 o                         
   5  -2   1       1365.67       1365.75        50.58 o                         
   6  -2   1         45.36         38.60         3.94 o                         
   7  -2   1         76.90         76.62         6.88 o                         
   8  -2   1         88.31         95.77        13.98 o                         
  -8  -1   1         25.20          2.22         6.66 o                         
  -7  -1   1        151.65        149.42         7.63 o                         
  -6  -1   1        189.29        175.54         9.32 o                         
  -5  -1   1       3112.69       2864.85        96.50 o                         
  -4  -1   1       5291.35       5050.59        66.80 o                         
  -3  -1   1         91.77         87.25         2.34 o                         
  -2  -1   1        951.73        984.40        14.64 o                         
  -1  -1   1        994.29        989.35        16.78 o                         
   0  -1   1        165.06        187.71         9.54 o                         
   1  -1   1      10020.29       8956.01       140.02 o                         
   2  -1   1      17080.68      17591.54       222.43 o                         
   3  -1   1       2295.98       2377.77        35.38 o                         
   4  -1   1       3108.88       3146.56        46.48 o                         
   5  -1   1         99.98         89.60         6.43 o                         
   6  -1   1        104.47         96.10         3.94 o                         
   7  -1   1        514.49        498.32        20.19 o                         
   8  -1   1       1741.18       1814.36        52.12 o                         
  -8   0   1        487.83        472.07        20.85 o                         
  -7   0   1       1836.25       1888.59        55.02 o                         
  -6   0   1          4.09          6.60         2.45 o                         
  -5   0   1       8710.60       8268.73       119.53 o                         
  -4   0   1       1793.15       1733.41        22.61 o                         
  -3   0   1      10636.65      10019.98       165.05 o                         
  -2   0   1       1839.77       1697.52        20.91 o                         
  -1   0   1       8990.48       8318.04       104.77 o                         
   1   0   1       7964.55       8131.58       227.38 o                         
   2   0   1       8769.43       8650.67       102.27 o                         
   3   0   1      13462.28      12822.07       151.12 o                         
   4   0   1         97.01         99.64         2.62 o                         
   5   0   1       2998.81       2921.11        59.90 o                         
   6   0   1        596.09        592.33        34.61 o                         
   7   0   1        998.61        983.89        55.68 o                         
   8   0   1       1020.13       1027.73        32.51 o                         
  -8   1   1       2535.29       2448.19        69.73 o                         
  -7   1   1       1920.09       1972.95        38.55 o                         
  -6   1   1         35.29         33.29         6.43 o                         
  -5   1   1       3861.38       3864.42        74.98 o                         
  -4   1   1         11.02         19.17         3.11 o                         
  -3   1   1       5699.32       5341.56        85.02 o                         
  -2   1   1      20555.33      19233.17       265.71 o                         
  -1   1   1       9509.05       9186.21       142.11 o                         
   1   1   1       4389.55       4404.17        49.35 o                         
   2   1   1        149.33        172.38         7.10 o                         
   3   1   1       5678.38       5295.50        63.61 o                         
   4   1   1       2371.44       2355.31        29.88 o                         
   5   1   1       2737.41       2720.18        35.27 o                         
   6   1   1        510.19        510.21        10.20 o                         
   7   1   1        190.12        185.52         7.14 o                         
   8   1   1          4.54         14.04         9.10 o                         
  -8   2   1       2284.75       2407.36        70.75 o                         
  -7   2   1        596.98        582.52        14.20 o                         
  -6   2   1        152.78        148.16         5.77 o                         
  -5   2   1         52.55         59.02        12.42 o                         
  -4   2   1        498.37        492.71         9.06 o                         
  -3   2   1        159.91        145.20         3.73 o                         
  -2   2   1      13125.45      13193.33       204.86 o                         
  -1   2   1      10020.07      10224.74       160.59 o                         
   0   2   1          2.17          7.37         1.70 o                         
   1   2   1        351.70        367.25         5.80 o                         
   2   2   1       2267.86       2501.16        29.10 o                         
   3   2   1        771.29        759.60        11.29 o                         
   4   2   1       4571.75       4536.50        65.51 o                         
   5   2   1        681.13        667.36        22.63 o                         
   6   2   1         30.49         27.37         2.95 o                         
   7   2   1        942.56        964.76        43.26 o                         
   8   2   1        592.10        575.45        31.06 o                         
  -8   3   1        282.49        256.57        12.55 o                         
  -7   3   1        428.72        410.11        15.97 o                         
  -6   3   1        136.33        149.24         6.57 o                         
  -5   3   1       1177.10       1173.59        24.18 o                         
  -4   3   1       2439.31       2442.25        52.58 o                         
  -3   3   1       9314.96       9315.26       148.54 o                         
  -2   3   1         20.55          5.05         2.45 o                         
  -1   3   1       1700.35       1762.07        30.43 o                         
   0   3   1       1325.26       1300.58        27.06 o                         
   1   3   1       7739.22       7053.44       111.74 o                         
   2   3   1        345.89        388.65        16.42 o                         
   3   3   1       8826.79       9428.99       113.64 o                         
   4   3   1         48.75         62.34         2.82 o                         
   5   3   1        134.16        142.22        11.98 o                         
   6   3   1        144.28        121.68        14.86 o                         
   7   3   1       3159.66       3401.22        87.85 o                         
   8   3   1        168.90        148.63        10.20 o                         
  -8   4   1        277.05        229.38        13.75 o                         
  -7   4   1        735.70        831.87        32.39 o                         
  -6   4   1        165.46        180.13         9.76 o                         
  -5   4   1       1595.92       1594.04        52.35 o                         
  -4   4   1      11182.69      11266.47       306.58 o                         
  -3   4   1       9076.97       9233.76       181.02 o                         
  -2   4   1       3438.82       3629.38        61.12 o                         
  -1   4   1       2738.02       2741.09        68.10 o                         
   0   4   1        194.34        169.80         9.54 o                         
   1   4   1       4564.52       4248.36        76.76 o                         
   2   4   1       8583.62       8707.64       124.67 o                         
   3   4   1       7679.00       8176.74       101.51 o                         
   4   4   1       3375.94       3603.64        54.81 o                         
   5   4   1         10.83          5.63         3.48 o                         
   6   4   1        178.31        175.25        12.87 o                         
   7   4   1       1870.83       2053.77        75.42 o                         
   8   4   1        396.35        378.46        18.63 o                         
  -8   5   1        300.29        326.10        18.63 o                         
  -7   5   1        815.40        813.38        22.73 o                         
  -6   5   1         51.74         84.57        27.95 o                         
  -5   5   1        259.59        278.69        19.52 o                         
  -4   5   1       9052.89       9523.73       239.81 o                         
  -3   5   1        774.24        757.68        25.51 o                         
  -2   5   1       5895.80       5792.22        96.16 o                         
  -1   5   1       2424.30       2429.96        42.75 o                         
   0   5   1       1323.04       1191.73        47.92 o                         
   1   5   1          5.20         11.61         2.54 o                         
   2   5   1      11088.05      10936.74       157.51 o                         
   3   5   1        139.29        162.06        20.19 o                         
   4   5   1       3643.25       4032.08        79.26 o                         
   5   5   1          4.29         14.20         4.44 o                         
   6   5   1        109.64        155.73        12.42 o                         
   7   5   1          1.36         10.20         6.21 o                         
  -7   6   1        979.48        998.98        69.88 o                         
  -6   6   1        354.52        358.13        14.38 o                         
  -5   6   1       2653.67       2902.95       104.26 o                         
  -4   6   1       1078.09       1070.63        29.95 o                         
  -3   6   1        125.75        134.93        20.41 o                         
  -2   6   1          5.88         35.43         9.32 o                         
  -1   6   1         13.30         38.95         5.95 o                         
   0   6   1       3001.93       2975.96        70.54 o                         
   1   6   1       3765.82       3678.03        61.26 o                         
   2   6   1       1010.23        972.35        39.93 o                         
   3   6   1        495.36        495.98        36.60 o                         
   4   6   1        692.50        687.65        42.37 o                         
   5   6   1         10.63         20.13        14.42 o                         
   6   6   1        244.96        267.09        17.30 o                         
   7   6   1       1658.71       1768.93        90.95 o                         
  -7   7   1         23.68         14.20         6.27 o                         
  -6   7   1       3017.43       3056.72        68.94 o                         
  -5   7   1       1520.56       1640.63        47.75 o                         
  -4   7   1        984.55       1087.57        32.94 o                         
  -3   7   1          1.87         11.03         7.13 o                         
  -2   7   1       2820.61       2634.56       143.09 o                         
  -1   7   1          3.07         22.02        14.64 o                         
   0   7   1       4251.78       4114.93        81.12 o                         
   1   7   1       3874.59       3934.59        77.60 o                         
   2   7   1       4634.81       4755.66        93.06 o                         
   3   7   1         10.93         14.38         3.19 o                         
   4   7   1        751.43        709.29        39.04 o                         
   5   7   1        293.76        328.07        13.94 o                         
   6   7   1        779.61        779.54        35.49 o                         
   7   7   1       1044.05       1075.91        59.45 o                         
  -6   8   1       2885.99       2905.25        84.58 o                         
  -5   8   1         10.58         20.28         8.45 o                         
  -4   8   1       2139.26       2249.38        60.68 o                         
  -3   8   1       3232.47       3265.66        85.62 o                         
  -2   8   1       1667.19       1667.80        46.11 o                         
  -1   8   1         32.38         35.99        19.74 o                         
   0   8   1       4664.73       5136.39        98.24 o                         
   1   8   1        344.27        355.18        15.34 o                         
   2   8   1       5628.99       5857.65       213.19 o                         
   3   8   1        762.51        783.74        21.21 o                         
   4   8   1       2450.59       2652.23        71.95 o                         
   5   8   1        282.71        221.84        15.53 o                         
   6   8   1        765.03        748.48        41.71 o                         
  -6   9   1        924.89        785.59        58.12 o                         
  -5   9   1        310.91        256.95        57.01 o                         
  -4   9   1        199.56        218.16        15.54 o                         
  -3   9   1       4888.09       4468.56       113.52 o                         
  -2   9   1       1160.40       1193.52        36.06 o                         
  -1   9   1          0.17         10.20         9.98 o                         
   0   9   1        681.64        791.79        53.02 o                         
   1   9   1        627.85        643.96        30.39 o                         
   2   9   1        344.81        338.53        46.81 o                         
   3   9   1       2412.04       2480.76        69.88 o                         
   4   9   1       1017.93       1092.73        36.38 o                         
   5   9   1          8.71          8.87        12.42 o                         
   6   9   1          0.70         31.94        10.20 o                         
  -5  10   1          2.95          4.44        20.41 o                         
  -4  10   1       1241.15       1129.31        45.64 o                         
  -3  10   1       1206.63       1094.31        37.55 o                         
  -2  10   1        214.68        231.81        59.23 o                         
  -1  10   1        229.48        230.22        13.89 o                         
   0  10   1        261.46        263.00        14.46 o                         
   1  10   1         33.25         63.82         9.79 o                         
   2  10   1        880.83       1008.29        34.76 o                         
   3  10   1        418.25        382.52        31.28 o                         
   4  10   1        241.59        265.76        23.96 o                         
   5  10   1         80.61         78.53        18.63 o                         
  -4  11   1       1133.41       1104.73        46.28 o                         
  -3  11   1          2.80          0.00        11.09 o                         
  -2  11   1        572.04        566.50       110.92 o                         
  -1  11   1         18.48         35.54        13.75 o                         
   0  11   1       1169.24       1164.68        51.91 o                         
   1  11   1       1180.80       1215.41        40.86 o                         
   2  11   1       2996.81       3264.40       111.72 o                         
   3  11   1        335.57        357.60        31.94 o                         
   4  11   1         17.95         35.49        17.75 o                         
  -2  12   1       1304.34       1289.65        55.04 o                         
  -1  12   1          0.82         29.01        21.96 o                         
   0  12   1        145.49        127.06        15.53 o                         
   1  12   1       2542.09       2516.97       121.57 o                         
   2  12   1        390.80        461.94        88.96 o                         
  -2 -11   2          7.79         30.57        27.06 o                         
  -1 -11   2          6.54        -11.09        21.74 o                         
   0 -11   2       1159.87       1107.11        46.42 o                         
   1 -11   2        812.28        859.63        46.14 o                         
   2 -11   2       5963.79       5913.41       225.17 o                         
  -4 -10   2        188.50        214.87        16.76 o                         
  -3 -10   2        948.93        978.16        39.53 o                         
  -2 -10   2        603.81        671.72        43.92 o                         
   0 -10   2        365.03        407.49        21.52 o                         
   1 -10   2       1326.98       1404.05       103.38 o                         
   2 -10   2       1125.66       1093.75       150.41 o                         
   3 -10   2        171.90        217.54        30.17 o                         
   4 -10   2         33.89          7.27        10.30 o                         
  -5  -9   2         51.83         64.45         9.73 o                         
  -4  -9   2        623.60        586.75        26.30 o                         
  -3  -9   2        272.41        259.43        14.88 o                         
  -2  -9   2        383.28        321.52        40.37 o                         
  -1  -9   2       1001.74        936.90        85.41 o                         
   0  -9   2       1393.28       1416.37        44.15 o                         
   1  -9   2        465.82        475.21        49.03 o                         
   2  -9   2        196.14        190.66        35.94 o                         
   3  -9   2         27.47         35.54        10.16 o                         
   4  -9   2        260.94        238.64        52.80 o                         
   5  -9   2        105.23         75.02        30.17 o                         
  -6  -8   2       1529.97       1411.33        76.31 o                         
  -5  -8   2       1112.39       1038.92       144.64 o                         
  -4  -8   2       1162.86       1173.56        54.57 o                         
  -3  -8   2         77.96         94.34        38.60 o                         
  -2  -8   2         52.64         52.96        25.51 o                         
  -1  -8   2       2326.60       2414.92        95.61 o                         
   0  -8   2       4063.93       4400.81       107.44 o                         
   1  -8   2       1985.12       2181.52       147.52 o                         
   2  -8   2        692.35        673.50        57.01 o                         
   3  -8   2       3286.78       3276.78       232.93 o                         
   4  -8   2        175.31        146.98        27.29 o                         
   5  -8   2        640.35        541.29        61.01 o                         
   6  -8   2       2178.29       1991.22        75.42 o                         
  -6  -7   2        495.74        458.76        27.51 o                         
  -5  -7   2       2392.99       2590.75        70.88 o                         
  -4  -7   2        517.03        489.47        41.93 o                         
  -3  -7   2       1166.67       1165.30        27.87 o                         
  -2  -7   2        910.90        997.39        29.18 o                         
  -1  -7   2       4802.41       4545.97       107.60 o                         
   0  -7   2       2610.98       2797.08        69.91 o                         
   1  -7   2       5410.90       5753.49       137.37 o                         
   2  -7   2        105.59        109.10        10.20 o                         
   3  -7   2       3997.71       3857.31        77.97 o                         
   4  -7   2         78.02         74.17        29.73 o                         
   5  -7   2       1908.82       1962.30        58.91 o                         
   6  -7   2       2112.99       2154.90       159.50 o                         
  -7  -6   2         22.82         31.94         9.76 o                         
  -6  -6   2        693.28        692.23        24.87 o                         
  -5  -6   2        771.51        794.66        37.71 o                         
  -4  -6   2       3141.37       3267.66        69.73 o                         
  -3  -6   2       3345.56       3590.74        71.14 o                         
  -2  -6   2       1416.31       1427.02        29.79 o                         
  -1  -6   2       1033.84       1019.01        40.82 o                         
   0  -6   2        210.35        189.44        57.23 o                         
   1  -6   2        613.84        642.75        34.61 o                         
   2  -6   2       4889.59       4924.98       160.39 o                         
   3  -6   2       1039.04        890.47        21.48 o                         
   4  -6   2          0.27         18.93         6.93 o                         
   5  -6   2        639.77        717.31        20.36 o                         
   6  -6   2        178.02        145.82        21.96 o                         
   7  -6   2         93.29         53.24         9.76 o                         
  -7  -5   2        612.26        515.99        31.50 o                         
  -6  -5   2       1135.01       1114.05        51.24 o                         
  -5  -5   2       1142.82       1141.47        33.38 o                         
  -4  -5   2       2561.76       2671.81        67.88 o                         
  -3  -5   2        495.98        496.92        18.19 o                         
  -2  -5   2         35.42         60.55         5.42 o                         
  -1  -5   2       3560.39       3570.05        62.72 o                         
   0  -5   2         94.34         75.25         5.55 o                         
   1  -5   2       3523.04       3438.60        87.40 o                         
   2  -5   2       5684.41       5274.87       152.18 o                         
   3  -5   2        848.61        794.45        69.66 o                         
   4  -5   2        141.47        144.26         7.93 o                         
   5  -5   2         23.06         31.48         5.32 o                         
   6  -5   2        162.36        156.88        10.00 o                         
   7  -5   2       2191.07       2314.21        80.31 o                         
  -7  -4   2       1737.37       1772.86        42.27 o                         
  -6  -4   2         18.01         30.01         9.98 o                         
  -5  -4   2       2887.58       2954.84       107.59 o                         
  -4  -4   2        111.71        119.88         5.48 o                         
  -3  -4   2        830.43        873.76        23.07 o                         
  -2  -4   2        375.25        423.64        10.34 o                         
  -1  -4   2      13427.09      13719.12       193.41 o                         
   0  -4   2        425.12        407.74         9.88 o                         
   1  -4   2      22317.02      20230.44       393.32 o                         
   2  -4   2         42.85         56.91         3.52 o                         
   3  -4   2        455.67        443.56        14.97 o                         
   4  -4   2        508.11        558.89        12.73 o                         
   5  -4   2       1895.06       2056.62        33.60 o                         
   6  -4   2        798.97        768.28        20.33 o                         
   7  -4   2       6622.61       6846.80       173.48 o                         
   8  -4   2        103.83         88.29        10.65 o                         
  -8  -3   2          8.45         12.42        11.09 o                         
  -7  -3   2        403.89        438.22        16.17 o                         
  -6  -3   2       2831.05       2822.79        58.85 o                         
  -5  -3   2        347.20        409.17        11.76 o                         
  -4  -3   2       6810.28       7033.11       119.35 o                         
  -3  -3   2       1998.07       2081.19        55.90 o                         
  -2  -3   2       3207.75       3485.26        63.00 o                         
  -1  -3   2       2553.39       2609.53        44.86 o                         
   0  -3   2       5421.14       5367.87        79.20 o                         
   1  -3   2      12052.07      10602.44       211.63 o                         
   2  -3   2       2425.93       2181.04        45.48 o                         
   3  -3   2       1140.07       1112.29        21.02 o                         
   4  -3   2       1243.16       1253.09        33.50 o                         
   5  -3   2       2935.88       3070.76        74.98 o                         
   6  -3   2       2819.23       3011.81        61.58 o                         
   7  -3   2       4821.18       5136.43       129.11 o                         
   8  -3   2         61.57         71.43         9.76 o                         
  -8  -2   2          1.60         18.63         7.99 o                         
  -7  -2   2        430.53        448.85        17.87 o                         
  -6  -2   2       4174.61       4132.52        82.56 o                         
  -5  -2   2        653.90        613.34        15.13 o                         
  -4  -2   2       7898.07       7927.15       171.70 o                         
  -3  -2   2          2.50          8.92         2.88 o                         
  -2  -2   2       3055.85       3139.01        51.76 o                         
  -1  -2   2       2387.83       2575.06        70.54 o                         
   0  -2   2      10348.92      10936.26       154.57 o                         
   1  -2   2          8.12         10.89         3.55 o                         
   2  -2   2       4202.74       3593.14       119.79 o                         
   3  -2   2       2400.47       2430.35        36.22 o                         
   4  -2   2       3645.71       3792.92        52.18 o                         
   5  -2   2        608.77        591.08        24.62 o                         
   6  -2   2       1439.40       1525.97        33.06 o                         
   7  -2   2         36.74         52.35         7.10 o                         
   8  -2   2         92.88         79.62         7.79 o                         
  -8  -1   2         73.62         56.35        11.54 o                         
  -7  -1   2       1215.27       1161.22        62.11 o                         
  -6  -1   2        301.77        283.67        17.75 o                         
  -5  -1   2       1357.75       1337.83        22.28 o                         
  -4  -1   2        932.58        859.86        14.28 o                         
  -3  -1   2         22.99         22.30         3.33 o                         
  -2  -1   2       3510.81       3416.84        49.57 o                         
  -1  -1   2      17450.37      17458.17       270.42 o                         
   0  -1   2       1917.52       2005.24        29.52 o                         
   1  -1   2       3098.40       3041.20        40.31 o                         
   2  -1   2         17.21         17.31         1.57 o                         
   3  -1   2         52.06         49.25         3.77 o                         
   4  -1   2       6143.31       6244.66        91.34 o                         
   5  -1   2       8140.47       8130.09       206.31 o                         
   6  -1   2          7.38          5.64         6.88 o                         
   7  -1   2        757.90        796.92        32.83 o                         
   8  -1   2        260.13        239.11        11.01 o                         
  -8   0   2        183.04        183.68        11.54 o                         
  -7   0   2         24.32         30.49         5.32 o                         
  -6   0   2       3428.76       3363.44        65.22 o                         
  -5   0   2        698.86        606.36        11.29 o                         
  -4   0   2        581.40        506.90         8.45 o                         
  -3   0   2       2250.90       2026.42        49.69 o                         
  -2   0   2       7800.09       7308.81        86.54 o                         
  -1   0   2      19298.82      17835.44       275.76 o                         
   0   0   2       3722.84       3746.19        48.58 o                         
   1   0   2       2019.43       2084.97        25.33 o                         
   2   0   2       6738.80       6706.40       129.11 o                         
   3   0   2       1634.68       1666.16        30.39 o                         
   4   0   2       7807.08       7691.61       112.25 o                         
   5   0   2       8265.07       8304.94       120.99 o                         
   6   0   2       3716.41       3767.35        57.07 o                         
   7   0   2        147.91        127.19         6.57 o                         
   8   0   2       1531.47       1503.64        43.66 o                         
  -8   1   2        280.96        272.42        15.08 o                         
  -7   1   2       1255.83       1234.73        52.13 o                         
  -6   1   2       6633.37       6616.53        89.67 o                         
  -5   1   2       5572.12       5505.79        80.48 o                         
  -4   1   2       6131.88       5861.40        77.28 o                         
  -3   1   2       3886.13       3863.12        60.78 o                         
  -2   1   2       2518.90       2508.81        33.25 o                         
  -1   1   2       1715.01       1759.04        48.14 o                         
   0   1   2       2840.19       2816.51        39.74 o                         
   1   1   2      18303.70      17357.39       219.74 o                         
   2   1   2      12278.34      11952.20       166.51 o                         
   3   1   2        999.89        951.84        12.63 o                         
   4   1   2       1697.80       1580.64        39.27 o                         
   5   1   2       2552.89       2559.10        33.41 o                         
   6   1   2       2329.64       2391.04        34.54 o                         
   7   1   2        496.98        491.66        21.96 o                         
   8   1   2       1272.58       1318.13        64.33 o                         
  -8   2   2         12.55          6.66         7.10 o                         
  -7   2   2       2604.94       2581.77        55.90 o                         
  -6   2   2        871.58        863.54        30.39 o                         
  -5   2   2       4929.66       4963.95        73.12 o                         
  -4   2   2       4152.54       4252.07       106.48 o                         
  -3   2   2        107.92        110.09         2.73 o                         
  -2   2   2        410.03        360.13         7.99 o                         
  -1   2   2       6006.87       6038.27        84.86 o                         
   0   2   2       2854.54       2982.54        38.80 o                         
   1   2   2      20549.89      19768.04       394.87 o                         
   2   2   2       6187.01       5805.01       257.11 o                         
   3   2   2         92.63        125.52         4.88 o                         
   4   2   2        170.00        188.40         3.99 o                         
   5   2   2        222.16        237.19         4.67 o                         
   6   2   2        952.28        919.82        14.94 o                         
   7   2   2       2675.96       2662.75        49.14 o                         
   8   2   2        850.07        901.46        44.81 o                         
  -8   3   2        297.81        341.63        17.75 o                         
  -7   3   2        203.25        205.06         7.53 o                         
  -6   3   2        126.97        158.67        23.07 o                         
  -5   3   2         15.49         15.90        13.09 o                         
  -4   3   2       1134.66       1083.44        20.19 o                         
  -3   3   2       1261.38       1368.51        39.04 o                         
  -2   3   2       5224.60       5355.32        85.49 o                         
  -1   3   2        136.29        187.23         5.55 o                         
   0   3   2       8167.08       8527.04       133.95 o                         
   1   3   2       2642.20       2544.83        51.91 o                         
   2   3   2       3221.41       3200.61        35.66 o                         
   3   3   2        336.05        335.31         5.99 o                         
   4   3   2       4310.20       4478.92        67.26 o                         
   5   3   2        200.45        227.10         5.32 o                         
   6   3   2       6354.08       6932.47       103.82 o                         
   7   3   2       1214.94       1196.36        77.64 o                         
   8   3   2        221.10        177.03        10.20 o                         
  -8   4   2        405.95        355.38        18.63 o                         
  -7   4   2       2864.25       3109.02        82.30 o                         
  -6   4   2        786.46        837.77        60.78 o                         
  -5   4   2       5887.68       6215.74       118.90 o                         
  -4   4   2         26.29         37.13        15.53 o                         
  -3   4   2        541.85        495.84        11.11 o                         
  -2   4   2       3165.27       3240.75        48.60 o                         
  -1   4   2       6917.46       7132.35       114.82 o                         
   0   4   2       6641.96       6796.43       117.57 o                         
   1   4   2       2603.42       2402.92        45.03 o                         
   2   4   2       3322.11       3355.87        66.55 o                         
   3   4   2       3301.67       3363.52        43.13 o                         
   4   4   2       4182.70       4373.28        80.31 o                         
   5   4   2       1057.64       1200.91        26.17 o                         
   6   4   2       4972.59       5717.74       242.25 o                         
   7   4   2         68.63         60.78         5.77 o                         
   8   4   2         61.52         59.01         6.66 o                         
  -8   5   2        104.36         76.76        11.09 o                         
  -7   5   2       5433.09       5727.65       121.25 o                         
  -6   5   2        183.51        191.54         9.06 o                         
  -5   5   2       6152.09       6489.90       188.12 o                         
  -4   5   2         10.39         30.16        10.87 o                         
  -3   5   2          3.86         10.78         6.21 o                         
  -2   5   2         70.84         88.42         7.54 o                         
  -1   5   2      17098.57      17387.57       274.96 o                         
   0   5   2        166.37        163.58         4.79 o                         
   1   5   2      14420.43      13602.65       195.88 o                         
   2   5   2        400.07        405.80         6.82 o                         
   3   5   2       2628.11       2658.11        62.78 o                         
   4   5   2        259.50        235.40         8.87 o                         
   5   5   2       4565.91       4897.62        96.56 o                         
   7   5   2        921.29       1115.84        47.03 o                         
   8   5   2        156.27        197.88        18.19 o                         
  -7   6   2        856.65        920.39        30.46 o                         
  -6   6   2        193.79        165.00        14.20 o                         
  -5   6   2       1041.94       1018.41        36.16 o                         
  -4   6   2        104.75        130.93        22.41 o                         
  -3   6   2          2.32         -5.86         5.86 o                         
  -2   6   2       2945.47       2999.84        88.29 o                         
  -1   6   2       5378.28       5342.44       129.78 o                         
   0   6   2         27.85         30.31         3.33 o                         
   1   6   2       4028.51       4005.19        60.98 o                         
   2   6   2        130.51        148.78        11.76 o                         
   3   6   2        889.85        916.91        18.48 o                         
   4   6   2       4114.73       4295.26        86.12 o                         
   5   6   2       1943.03       2029.88        74.09 o                         
   6   6   2        389.94        394.87        21.74 o                         
   7   6   2        262.25        311.46        21.74 o                         
  -7   7   2       1014.25       1025.76        42.81 o                         
  -6   7   2         16.08         37.96         8.67 o                         
  -5   7   2        318.56        307.79        31.94 o                         
  -4   7   2        385.52        389.39        27.06 o                         
  -3   7   2        139.51        162.02        41.04 o                         
  -2   7   2       1582.92       1632.98        44.07 o                         
  -1   7   2        693.33        684.67        22.04 o                         
   0   7   2        160.73        126.37         6.66 o                         
   1   7   2       1002.85        969.46        22.48 o                         
   2   7   2        649.76        673.59        17.58 o                         
   3   7   2       2226.61       2334.39        43.38 o                         
   4   7   2       4431.15       4679.32        85.39 o                         
   5   7   2        220.51        198.46        10.98 o                         
   6   7   2        360.88        356.27        22.18 o                         
   7   7   2         67.51         75.42        10.65 o                         
  -6   8   2        511.98        452.58        56.35 o                         
  -5   8   2       1692.89       1663.32       121.57 o                         
  -4   8   2         68.01         66.87        10.43 o                         
  -3   8   2       1546.83       1572.63        45.44 o                         
  -2   8   2        499.66        512.56        20.13 o                         
  -1   8   2       8159.16       8035.53       193.73 o                         
   0   8   2       2268.78       2477.48        62.56 o                         
   1   8   2       4540.90       4702.32        81.56 o                         
   2   8   2        734.26        765.55        29.06 o                         
   3   8   2       1372.77       1529.50        68.33 o                         
   4   8   2        836.14        951.21        31.05 o                         
   5   8   2       1434.16       1441.94        64.78 o                         
   6   8   2        675.74        642.00        37.71 o                         
  -6   9   2        493.08        533.65        29.95 o                         
  -5   9   2        299.16        252.32        60.78 o                         
  -4   9   2         44.78         81.00        15.31 o                         
  -3   9   2       1680.09       1617.62        48.69 o                         
  -2   9   2       1793.22       1682.64        48.95 o                         
  -1   9   2       4201.81       4406.21       102.49 o                         
   0   9   2       3847.49       4147.42       174.59 o                         
   1   9   2       3326.04       3569.11        89.04 o                         
   2   9   2          0.47         13.09         7.05 o                         
   3   9   2         62.28         86.69        30.39 o                         
   4   9   2        888.63        894.09        88.29 o                         
   5   9   2        715.85        736.50        44.81 o                         
  -5  10   2        131.04        139.94        45.03 o                         
  -4  10   2         27.38         -0.42        30.39 o                         
  -3  10   2         20.62         16.25        15.97 o                         
  -2  10   2        494.56        487.16        34.16 o                         
  -1  10   2          9.86          6.24        23.74 o                         
   0  10   2        748.66        811.81        66.99 o                         
   1  10   2       1036.01       1223.98        53.46 o                         
   2  10   2        727.30        811.83        28.23 o                         
   3  10   2         92.14         63.25        12.08 o                         
   4  10   2        761.10        762.68        45.25 o                         
   5  10   2         45.92         38.16        10.20 o                         
  -4  11   2         21.35         32.14        21.52 o                         
  -3  11   2        533.23        531.78        52.80 o                         
  -2  11   2        888.56        986.08        40.37 o                         
  -1  11   2        900.22        934.01        35.06 o                         
   0  11   2       1050.47       1142.29       110.48 o                         
   1  11   2         23.38         15.85         8.20 o                         
   2  11   2        504.57        550.52        26.26 o                         
   3  11   2        360.41        465.42        31.94 o                         
   4  11   2        295.45        247.57        22.18 o                         
  -2  12   2       4262.19       4402.71       219.40 o                         
  -1  12   2       1103.18       1064.99       133.55 o                         
   0  12   2       2376.55       2400.52       154.62 o                         
   1  12   2         28.04         20.25        33.72 o                         
   2  12   2          0.60          0.11        16.42 o                         
  -1 -11   3        265.68        244.42        21.98 o                         
   0 -11   3       1909.70       2029.74        77.05 o                         
   1 -11   3        172.82        168.26        56.79 o                         
  -2 -10   3       1055.98       1075.54       129.11 o                         
  -1 -10   3          3.96         11.01        12.44 o                         
   0 -10   3       7067.58       7531.52       296.82 o                         
   1 -10   3        852.89        816.18        38.03 o                         
   2 -10   3        143.77        170.13        20.19 o                         
   3 -10   3        501.07        577.73        85.19 o                         
  -5  -9   3        527.00        465.86        34.16 o                         
  -4  -9   3        367.93        359.65        20.53 o                         
  -3  -9   3         13.16         -3.66         9.53 o                         
  -2  -9   3        918.75        891.02        96.72 o                         
  -1  -9   3        347.91        313.05        16.17 o                         
   0  -9   3       4002.58       4365.45       112.71 o                         
   1  -9   3       1557.42       1527.04        46.04 o                         
   2  -9   3        155.18        183.16        15.92 o                         
   3  -9   3        254.79        267.50        60.56 o                         
   4  -9   3        141.84        110.64        17.30 o                         
  -5  -8   3        284.38        241.67        14.84 o                         
  -4  -8   3        242.76        257.65        14.42 o                         
  -3  -8   3         18.29         29.48        18.41 o                         
  -2  -8   3       1885.34       1737.62       128.67 o                         
  -1  -8   3       1226.77       1022.42        31.84 o                         
   0  -8   3          5.29          9.84        25.51 o                         
   1  -8   3       2319.18       2329.90        63.51 o                         
   2  -8   3        419.04        486.71        30.17 o                         
   3  -8   3       1362.92       1402.24        86.07 o                         
   4  -8   3        401.27        295.93        36.38 o                         
   5  -8   3       1727.18       1571.92        67.88 o                         
  -6  -7   3        607.80        590.53        36.83 o                         
  -5  -7   3        149.46        154.56        11.60 o                         
  -4  -7   3         91.86        107.71        21.96 o                         
  -3  -7   3        187.76        174.76        35.94 o                         
  -2  -7   3      12272.47      12561.36       293.14 o                         
  -1  -7   3        430.84        471.45        30.17 o                         
   0  -7   3       1918.03       1854.16        50.96 o                         
   1  -7   3       3810.22       4091.65        99.79 o                         
   2  -7   3        469.77        510.23        17.75 o                         
   3  -7   3         56.66         15.71        11.18 o                         
   4  -7   3       4755.08       4341.31       110.72 o                         
   5  -7   3        131.33        118.50         8.90 o                         
   6  -7   3        728.03        663.74        32.83 o                         
  -7  -6   3         51.54         71.88        15.53 o                         
  -6  -6   3        225.19        131.77        16.42 o                         
  -5  -6   3        371.63        352.39        15.36 o                         
  -4  -6   3        150.38        146.66         9.71 o                         
  -3  -6   3       3083.36       2930.03        73.21 o                         
  -2  -6   3      11789.31      12619.32       230.80 o                         
  -1  -6   3        274.62        269.77        12.99 o                         
   0  -6   3       3074.76       2896.43       139.98 o                         
   1  -6   3       1631.33       1581.08        42.89 o                         
   2  -6   3       1044.02       1019.55        43.04 o                         
   3  -6   3       3100.52       2952.22       163.72 o                         
   4  -6   3       7076.58       6854.67       168.46 o                         
   5  -6   3        412.04        369.05        13.86 o                         
   6  -6   3       1086.36       1079.91        40.82 o                         
   7  -6   3        855.47        763.12        33.28 o                         
  -7  -5   3         65.88         38.16         9.76 o                         
  -5  -5   3        812.28        789.96        49.47 o                         
  -4  -5   3        366.56        435.69        24.85 o                         
  -3  -5   3       3656.06       3673.13        89.56 o                         
  -2  -5   3       3182.23       3268.77        77.64 o                         
  -1  -5   3         28.62         38.59         2.88 o                         
   0  -5   3          0.90          9.38        26.62 o                         
   1  -5   3         18.85         27.51         3.42 o                         
   2  -5   3       2131.50       2059.78        37.80 o                         
   3  -5   3       6443.28       6101.28       103.36 o                         
   4  -5   3       1260.20       1252.77        67.66 o                         
   5  -5   3         77.96         66.74         5.86 o                         
   6  -5   3        172.81        152.19        22.63 o                         
   7  -5   3         15.46         39.04        12.42 o                         
  -7  -4   3        193.96        169.04        19.97 o                         
  -6  -4   3        593.62        551.61        15.97 o                         
  -5  -4   3        859.80        929.63        58.57 o                         
  -4  -4   3       5037.55       5316.39       187.90 o                         
  -3  -4   3         55.35         59.22         5.16 o                         
  -2  -4   3       1080.19       1049.75        33.72 o                         
  -1  -4   3       6090.02       6383.18        93.03 o                         
   0  -4   3       5124.04       5201.78        76.21 o                         
   1  -4   3        208.36        218.63         9.32 o                         
   2  -4   3       6386.21       6014.78       240.92 o                         
   3  -4   3       1308.76       1256.45        62.34 o                         
   4  -4   3       1184.21       1241.80        86.29 o                         
   5  -4   3       1899.80       1897.32        63.67 o                         
   6  -4   3        430.30        453.85        60.78 o                         
   7  -4   3        516.12        529.75        22.63 o                         
  -8  -3   3        593.19        587.87        37.71 o                         
  -7  -3   3       2699.84       2794.65        70.73 o                         
  -6  -3   3        763.02        746.43        40.15 o                         
  -5  -3   3       1457.90       1434.31        95.83 o                         
  -4  -3   3       7530.82       7650.71       115.38 o                         
  -3  -3   3       4310.92       4536.53        76.23 o                         
  -2  -3   3       4654.53       4918.10        98.27 o                         
  -1  -3   3      18681.68      19120.57       372.24 o                         
   0  -3   3       4667.86       4866.89        82.97 o                         
   1  -3   3       1328.22       1272.33        38.82 o                         
   2  -3   3       9588.56       8419.96       123.58 o                         
   3  -3   3       1012.28        968.31        16.80 o                         
   4  -3   3       1495.22       1680.77        35.04 o                         
   5  -3   3       9370.00      10133.20       166.25 o                         
   6  -3   3       1813.72       1830.56        40.90 o                         
   7  -3   3        228.09        274.64        12.87 o                         
   8  -3   3        749.57        704.56        29.73 o                         
  -8  -2   3         16.12          3.99         9.32 o                         
  -7  -2   3       2327.55       2340.31        64.78 o                         
  -6  -2   3        108.01        105.39        11.98 o                         
  -5  -2   3       1716.25       1706.90        28.61 o                         
  -4  -2   3       4482.33       4626.61        68.01 o                         
  -3  -2   3       3512.64       3586.31        53.72 o                         
  -2  -2   3          3.68         21.90         6.21 o                         
  -1  -2   3      19804.83      20210.49       282.00 o                         
   0  -2   3       4449.80       4843.91        71.46 o                         
   1  -2   3       2006.27       1995.83        78.31 o                         
   2  -2   3       1425.66       1161.60        27.06 o                         
   3  -2   3       4186.20       3592.81        70.05 o                         
   4  -2   3          4.36          1.84         2.02 o                         
   5  -2   3      10891.67      11190.16       544.17 o                         
   6  -2   3       2576.06       2737.10        60.34 o                         
   7  -2   3         98.64         78.97         7.10 o                         
   8  -2   3          1.43        -10.43        10.43 o                         
  -8  -1   3       1973.42       2012.51        98.94 o                         
  -7  -1   3        430.36        382.00        15.47 o                         
  -6  -1   3          0.78          2.55         4.86 o                         
  -5  -1   3         66.01         68.51         4.08 o                         
  -4  -1   3        349.35        341.73        17.75 o                         
  -3  -1   3       2605.24       2635.01        35.92 o                         
  -2  -1   3       4189.18       4222.45        61.51 o                         
  -1  -1   3       4865.02       4976.46        79.99 o                         
   0  -1   3       3217.09       3278.87        48.92 o                         
   1  -1   3       4981.98       5276.44        64.50 o                         
   2  -1   3         78.77         85.52         6.88 o                         
   3  -1   3        222.21        180.44         7.10 o                         
   4  -1   3       1569.44       1727.72        30.12 o                         
   5  -1   3        773.13        758.94        17.08 o                         
   6  -1   3       2508.73       2552.25        53.16 o                         
   7  -1   3        561.23        591.86        20.41 o                         
   8  -1   3        630.85        555.30        53.91 o                         
  -8   0   3       1321.63       1330.14        68.33 o                         
  -7   0   3         16.42          8.41         4.35 o                         
  -6   0   3        445.16        437.76        17.97 o                         
  -5   0   3        943.42        913.51        25.96 o                         
  -4   0   3        471.22        455.79        13.31 o                         
  -3   0   3      27211.20      25777.07       301.59 o                         
  -2   0   3       4168.82       3965.02        56.92 o                         
  -1   0   3        535.25        542.67        10.04 o                         
   0   0   3       2843.94       2847.95        37.58 o                         
   1   0   3        671.59        723.45         9.10 o                         
   2   0   3        858.19        923.55        11.62 o                         
   3   0   3      22903.05      22317.02       368.03 o                         
   4   0   3       4063.68       3773.37        71.31 o                         
   5   0   3       1532.68       1569.25        33.50 o                         
   6   0   3       1142.30       1032.99        43.26 o                         
   7   0   3        309.86        320.78        23.29 o                         
   8   0   3        407.75        360.83        14.43 o                         
  -8   1   3         75.36         82.99         7.36 o                         
  -7   1   3          7.10         -2.65         8.87 o                         
  -6   1   3        753.58        771.88        70.99 o                         
  -5   1   3        884.48        834.47        23.29 o                         
  -4   1   3       1325.88       1231.83        22.82 o                         
  -3   1   3      32543.00      29881.03       412.15 o                         
  -2   1   3       1236.20       1239.24        25.29 o                         
  -1   1   3       5709.80       5622.35        88.78 o                         
   0   1   3       8289.00       7494.85       196.77 o                         
   1   1   3       4003.84       4077.29        46.04 o                         
   2   1   3       1514.79       1472.72        31.06 o                         
   3   1   3      36545.36      33592.00       517.80 o                         
   4   1   3        160.81        149.76         3.28 o                         
   5   1   3       1746.79       1686.95        29.95 o                         
   6   1   3        623.13        610.02        13.33 o                         
   7   1   3         63.99         66.08        31.28 o                         
   8   1   3        290.10        320.59        21.96 o                         
  -8   2   3       1075.85       1073.97        34.06 o                         
  -7   2   3        148.72        161.66         8.29 o                         
  -6   2   3       1949.86       1996.83        43.15 o                         
  -5   2   3        229.32        250.11         6.74 o                         
  -4   2   3       3458.32       3450.23        72.76 o                         
  -3   2   3       7844.44       7254.26       104.59 o                         
  -2   2   3        254.02        272.86         5.96 o                         
  -1   2   3        310.93        337.45         5.86 o                         
   0   2   3       3376.62       3172.46        41.19 o                         
   1   2   3        701.57        733.92         8.37 o                         
   2   2   3       4394.33       4125.32        60.08 o                         
   3   2   3      16371.05      15920.32       224.08 o                         
   4   2   3        105.93        127.09         2.65 o                         
   5   2   3        774.43        755.70        13.75 o                         
   6   2   3         93.71         93.63         3.28 o                         
   7   2   3         75.42         79.12         9.32 o                         
   8   2   3       2417.18       2465.50       128.22 o                         
  -8   3   3        234.49        207.09        11.09 o                         
  -7   3   3        170.28        171.49         9.07 o                         
  -6   3   3       2173.41       2346.90        42.67 o                         
  -5   3   3       4487.10       4562.78        76.48 o                         
  -4   3   3        867.12        911.93        25.51 o                         
  -3   3   3       1125.33       1164.15        20.86 o                         
  -2   3   3         38.47         58.34         2.82 o                         
  -1   3   3       5132.27       5295.24        69.36 o                         
   0   3   3       4449.31       4593.83        60.49 o                         
   1   3   3      11189.06      11246.86       131.99 o                         
   2   3   3       1587.54       1661.15        23.29 o                         
   3   3   3        145.90        140.48         6.43 o                         
   4   3   3       2124.30       2030.00        69.66 o                         
   5   3   3        806.08        768.77        16.42 o                         
   6   3   3         10.31         18.86         4.44 o                         
   7   3   3        754.83        744.68        64.55 o                         
   8   3   3        749.03        724.75        67.44 o                         
  -8   4   3        440.63        391.67        16.66 o                         
  -7   4   3         25.00         24.04        20.41 o                         
  -6   4   3       1229.97       1221.67        30.39 o                         
  -5   4   3       8938.13       9608.01       185.01 o                         
  -4   4   3        119.62        140.07        42.37 o                         
  -3   4   3       2756.38       2660.34        46.88 o                         
  -2   4   3       5048.85       4875.56        79.37 o                         
  -1   4   3       1391.19       1396.28        21.60 o                         
   0   4   3       3138.97       3202.10        89.62 o                         
   1   4   3      21436.34      20751.83       263.29 o                         
   2   4   3        855.12        883.85        12.36 o                         
   3   4   3       6838.03       6880.07       114.47 o                         
   4   4   3       5603.40       5407.52       103.38 o                         
   5   4   3       3166.68       3203.99        87.40 o                         
   6   4   3        438.63        426.36        12.61 o                         
   7   4   3       2870.24       2964.20        78.97 o                         
  -7   5   3        287.13        296.44        17.30 o                         
  -6   5   3        951.62        970.52        41.93 o                         
  -5   5   3       4149.90       4555.53       134.88 o                         
  -4   5   3       2781.92       2950.12       117.57 o                         
  -3   5   3          7.01          7.69         5.48 o                         
  -2   5   3      11257.44      11301.95       162.53 o                         
  -1   5   3       1595.82       1631.70        28.84 o                         
   0   5   3       2881.70       2943.71        44.65 o                         
   1   5   3      13021.12      12323.34       201.65 o                         
   2   5   3       3142.67       3045.89        39.91 o                         
   3   5   3       1931.78       1908.01        30.83 o                         
   4   5   3       7901.96       7941.03       151.26 o                         
   5   5   3       1184.37       1198.64        71.65 o                         
   6   5   3        667.02        613.60        20.41 o                         
   7   5   3       1387.26       1333.24        48.36 o                         
   8   5   3        886.82        825.24        47.47 o                         
  -7   6   3         32.27         41.38        18.86 o                         
  -6   6   3          5.00         28.18        14.42 o                         
  -5   6   3        457.97        470.42        50.14 o                         
  -4   6   3        421.52        415.68        33.72 o                         
  -3   6   3       3832.36       4002.48        76.41 o                         
  -2   6   3       4870.47       4787.26        91.43 o                         
  -1   6   3          4.49         17.52         8.65 o                         
   0   6   3       1652.44       1783.68        93.62 o                         
   1   6   3       1169.25       1071.73        23.07 o                         
   2   6   3        119.08         96.97         6.21 o                         
   3   6   3        812.82        787.45        56.35 o                         
   4   6   3       2944.72       3076.35        97.39 o                         
   5   6   3        774.53        793.71        27.29 o                         
   6   6   3        365.16        357.60        19.08 o                         
   7   6   3         51.20         42.15        11.98 o                         
  -7   7   3        445.49        356.72        19.97 o                         
  -6   7   3        246.12        219.46        12.36 o                         
  -5   7   3        322.50        349.55        61.01 o                         
  -4   7   3       3124.25       3220.65        80.47 o                         
  -3   7   3       3935.38       3983.00        80.97 o                         
  -2   7   3       2508.81       2606.11       118.68 o                         
  -1   7   3         55.70         58.00         5.37 o                         
   0   7   3        570.20        585.30        14.86 o                         
   1   7   3        377.09        378.81        25.29 o                         
   2   7   3       6208.77       6195.99       342.74 o                         
   3   7   3       5908.33       5907.67        99.88 o                         
   4   7   3         13.72         75.55        15.31 o                         
   5   7   3        450.14        431.70        22.63 o                         
   6   7   3          1.09         -1.33         6.66 o                         
   7   7   3         49.00         15.97        11.09 o                         
  -6   8   3        464.38        389.29        28.40 o                         
  -5   8   3         31.95         18.91        20.19 o                         
  -4   8   3       8181.00       8522.78       205.33 o                         
  -3   8   3        197.81        151.85        24.40 o                         
  -2   8   3         64.26        102.02        38.60 o                         
  -1   8   3       4000.32       4016.79       100.04 o                         
   0   8   3       2095.42       2134.09        45.10 o                         
   1   8   3          3.06          8.15         3.64 o                         
   2   8   3      11241.47      11986.13       194.01 o                         
   3   8   3       1603.30       1623.72        64.33 o                         
   4   8   3        220.09        261.49        41.26 o                         
   5   8   3        215.32        204.53        15.08 o                         
   6   8   3        328.32        346.51        22.63 o                         
  -6   9   3        231.70        209.25        54.57 o                         
  -5   9   3        791.48        840.73        34.93 o                         
  -4   9   3       3109.86       3122.11        85.58 o                         
  -3   9   3        472.00        428.38        13.84 o                         
  -2   9   3          1.58          3.68         7.33 o                         
  -1   9   3       2966.23       2972.81       224.06 o                         
   0   9   3        381.58        395.68        12.49 o                         
   1   9   3       1143.14       1264.78       104.26 o                         
   2   9   3       8230.93       8793.96       209.63 o                         
   3   9   3         41.65         49.29        22.18 o                         
   4   9   3          6.62         32.83         8.87 o                         
   5   9   3        306.07        319.89        22.18 o                         
   6   9   3        140.03        170.82        15.53 o                         
  -5  10   3       1666.56       1621.70        61.91 o                         
  -4  10   3         75.65         80.53        10.97 o                         
  -3  10   3        903.44        793.59        32.02 o                         
  -2  10   3        188.69        165.69        11.91 o                         
  -1  10   3       1635.36       1717.51        47.25 o                         
   0  10   3        854.75        827.02        21.92 o                         
   1  10   3        953.52        969.88        25.73 o                         
   2  10   3         79.88         71.91         9.06 o                         
   3  10   3         96.51        158.24        12.25 o                         
   4  10   3        300.18        303.47        23.51 o                         
   5  10   3        524.26        652.20        39.04 o                         
  -4  11   3        208.33        225.13        28.17 o                         
  -3  11   3        204.53        171.22        34.38 o                         
  -2  11   3          7.85         22.18         9.35 o                         
  -1  11   3        718.72        662.90        96.06 o                         
   0  11   3       5048.98       5536.40       138.34 o                         
   1  11   3        209.51        154.25        23.51 o                         
   2  11   3       1130.74       1215.34        47.38 o                         
   3  11   3          6.39        -13.31        13.31 o                         
   4  11   3        206.57        223.61        21.74 o                         
  -2  12   3          0.33         -8.84         8.84 o                         
  -1  12   3        156.48        121.32        20.19 o                         
   0  12   3       3942.21       4110.82       143.20 o                         
   1  12   3        325.09        403.36        61.23 o                         
   2  12   3        183.46        237.37        19.97 o                         
  -2 -10   4         10.50         28.85         9.59 o                         
  -1 -10   4        582.03        564.00        28.17 o                         
   0 -10   4        599.06        648.21        31.71 o                         
   1 -10   4       1457.72       1411.01        54.59 o                         
   2 -10   4       1338.50       1380.51       154.84 o                         
  -4  -9   4         38.09         61.09        13.98 o                         
  -3  -9   4        638.49        623.72        29.92 o                         
  -2  -9   4         20.11         21.36        10.00 o                         
  -1  -9   4        150.64        154.96        14.12 o                         
   0  -9   4         65.70        106.81        41.93 o                         
   1  -9   4       1280.81       1390.51        46.98 o                         
   2  -9   4        125.73        131.82        40.15 o                         
   3  -9   4        988.13        990.71        72.10 o                         
   4  -9   4          1.05         -6.21        14.20 o                         
  -5  -8   4         11.51         32.72         8.72 o                         
  -4  -8   4        169.05        165.04        12.04 o                         
  -3  -8   4         41.42         42.93        33.94 o                         
  -2  -8   4         24.54         19.87        12.04 o                         
  -1  -8   4        679.04        640.27        24.41 o                         
   0  -8   4       2091.33       2181.40        63.00 o                         
   1  -8   4        123.10        172.01        20.63 o                         
   2  -8   4        896.39        927.99        31.53 o                         
   3  -8   4        102.42         73.17        10.30 o                         
   4  -8   4          0.30         12.43        27.51 o                         
   5  -8   4          7.21         25.29        10.65 o                         
  -6  -7   4        293.33        302.33        26.62 o                         
  -5  -7   4       1736.43       1687.20        93.84 o                         
  -4  -7   4          5.25         20.31        35.49 o                         
  -3  -7   4       3221.03       3351.24        86.31 o                         
  -2  -7   4         87.55         83.69         9.16 o                         
  -1  -7   4       1339.28       1384.30        81.19 o                         
   0  -7   4       2890.77       2981.68        77.59 o                         
   1  -7   4       3698.68       3624.10        93.00 o                         
   2  -7   4        113.03        143.11        33.28 o                         
   3  -7   4       1861.36       1892.44        53.33 o                         
   4  -7   4        236.07        282.13        51.02 o                         
   5  -7   4        138.59        118.81        10.65 o                         
   6  -7   4       1001.34        940.59        42.59 o                         
  -6  -6   4          4.23         -9.32         9.32 o                         
  -5  -6   4       2545.24       2759.21        75.45 o                         
  -4  -6   4       1255.12       1291.66        67.66 o                         
  -3  -6   4       3862.58       3880.86        97.05 o                         
  -2  -6   4          2.34          7.01         9.32 o                         
  -1  -6   4        957.16        960.77        28.38 o                         
   0  -6   4        161.32        186.52        37.05 o                         
   1  -6   4       6087.54       6214.75       149.96 o                         
   2  -6   4        984.61        984.29        25.18 o                         
   3  -6   4       4743.72       4702.61       138.20 o                         
   4  -6   4        474.75        470.57        19.59 o                         
   5  -6   4        287.85        303.86        13.84 o                         
   6  -6   4          0.25         -7.99         7.99 o                         
  -7  -5   4        170.10        102.05        13.31 o                         
  -6  -5   4         54.49         28.86        14.20 o                         
  -5  -5   4         49.06         -3.11        13.75 o                         
  -4  -5   4       3689.00       3478.84       209.64 o                         
  -3  -5   4       1399.57       1419.09        38.11 o                         
  -2  -5   4         46.02         62.88        10.20 o                         
  -1  -5   4        101.07        100.25         7.54 o                         
   0  -5   4        627.08        641.08        51.02 o                         
   1  -5   4         13.25         19.52         7.10 o                         
   2  -5   4       1106.09       1120.21        57.46 o                         
   3  -5   4       1569.20       1490.26        59.90 o                         
   4  -5   4          4.05         17.74         7.76 o                         
   5  -5   4         27.44         39.84        12.87 o                         
   6  -5   4        310.71        278.63        15.97 o                         
   7  -5   4        164.80        183.68        15.53 o                         
  -7  -4   4        239.68        288.76        34.38 o                         
  -6  -4   4        338.52        352.56        48.58 o                         
  -5  -4   4       2889.78       2943.92        60.48 o                         
  -4  -4   4        388.08        365.82        33.05 o                         
  -3  -4   4        414.78        384.17        36.83 o                         
  -2  -4   4        313.39        312.88        12.87 o                         
  -1  -4   4       1073.22       1148.33        21.78 o                         
   0  -4   4         12.17         14.24         7.32 o                         
   1  -4   4       7407.29       7431.15       420.60 o                         
   2  -4   4        264.12        262.81        24.85 o                         
   3  -4   4         37.55         32.81         3.91 o                         
   4  -4   4        535.35        526.35        14.64 o                         
   5  -4   4       2652.32       2864.28        52.22 o                         
   6  -4   4        161.24        166.38        12.42 o                         
   7  -4   4       1636.46       1714.81        63.00 o                         
  -7  -3   4        621.64        588.31        28.17 o                         
  -6  -3   4       3885.02       3591.29        92.38 o                         
  -5  -3   4       6893.50       6737.38       132.42 o                         
  -4  -3   4       1219.41       1215.17        47.25 o                         
  -3  -3   4         15.64         12.16         7.10 o                         
  -2  -3   4        583.93        646.88        17.75 o                         
  -1  -3   4       3507.19       3577.33        69.60 o                         
   0  -3   4       6918.77       7256.44       124.67 o                         
   1  -3   4      11364.66      11545.17       165.00 o                         
   2  -3   4       2373.08       2276.27        36.54 o                         
   3  -3   4        121.07        141.25        20.41 o                         
   4  -3   4       1027.31       1070.35        55.02 o                         
   5  -3   4       2635.76       2697.26       120.46 o                         
   6  -3   4        141.07        177.03        11.09 o                         
   7  -3   4       3285.10       3542.30       117.57 o                         
  -8  -2   4          6.84         23.96        13.31 o                         
  -7  -2   4         77.23         95.72        23.51 o                         
  -6  -2   4       5805.69       5661.18       137.41 o                         
  -5  -2   4       2023.77       2130.16        54.35 o                         
  -4  -2   4       2101.00       2103.87        36.67 o                         
  -3  -2   4        467.12        458.40         9.56 o                         
  -2  -2   4        354.31        324.36         8.00 o                         
  -1  -2   4        431.09        437.42         8.52 o                         
   0  -2   4      14016.41      14968.05       219.84 o                         
   1  -2   4       4631.26       4827.08        65.10 o                         
   2  -2   4       7262.36       6886.37       150.41 o                         
   3  -2   4        119.85        118.44        13.98 o                         
   4  -2   4        359.72        362.47         8.08 o                         
   5  -2   4        109.31        108.82         4.08 o                         
   6  -2   4       2063.10       2061.76        55.02 o                         
   7  -2   4        605.20        578.55        21.30 o                         
   8  -2   4       1373.40       1448.60        55.46 o                         
  -8  -1   4        432.80        413.51        27.06 o                         
  -7  -1   4        542.66        561.82        18.48 o                         
  -6  -1   4       1118.70       1028.58        45.25 o                         
  -5  -1   4         36.50         45.46        21.30 o                         
  -4  -1   4        284.66        303.79        23.74 o                         
  -3  -1   4       1336.65       1277.75        24.40 o                         
  -2  -1   4       2138.71       2048.13        55.02 o                         
  -1  -1   4       2777.21       2769.11        45.17 o                         
   0  -1   4       3396.31       3593.96        47.85 o                         
   1  -1   4         70.47        113.54         2.97 o                         
   2  -1   4        350.86        307.04        15.97 o                         
   3  -1   4         20.16         23.40         7.76 o                         
   4  -1   4        227.20        256.00        19.97 o                         
   5  -1   4       1199.26       1163.81        53.02 o                         
   6  -1   4        297.82        298.59        12.42 o                         
   7  -1   4        359.11        369.14        15.08 o                         
   8  -1   4        195.39        199.34        21.07 o                         
  -8   0   4       1955.36       1929.10        93.62 o                         
  -7   0   4       1467.22       1461.18        46.14 o                         
  -6   0   4       1184.71       1169.46        27.31 o                         
  -5   0   4        126.80         94.97        15.75 o                         
  -4   0   4       2018.84       1875.02        43.70 o                         
  -3   0   4        378.57        368.43         7.35 o                         
  -2   0   4       6747.67       6291.96       101.38 o                         
  -1   0   4       6499.77       6315.56       101.16 o                         
   0   0   4       4069.07       4086.10        53.92 o                         
   1   0   4        465.07        508.65         7.57 o                         
   2   0   4       2886.11       2482.65        37.38 o                         
   3   0   4         15.09         10.99         3.77 o                         
   4   0   4       1083.53       1086.36        23.07 o                         
   5   0   4       4016.10       4056.68        79.07 o                         
   6   0   4       1985.79       2046.67        52.35 o                         
   7   0   4       1309.18       1360.85        31.49 o                         
   8   0   4        315.91        286.93        18.04 o                         
  -8   1   4       2923.38       2991.87        82.77 o                         
  -7   1   4        503.97        506.29        17.53 o                         
  -6   1   4       3856.14       3871.01        75.99 o                         
  -5   1   4        781.31        776.88        17.64 o                         
  -4   1   4       4979.92       4814.88        78.98 o                         
  -3   1   4         78.44         92.54         8.65 o                         
  -2   1   4      11187.32      10247.00       143.27 o                         
  -1   1   4       1919.47       1729.51        25.15 o                         
   0   1   4      23930.19      21554.78       445.89 o                         
   1   1   4       1166.88       1138.25        13.13 o                         
   2   1   4      10424.06       9937.61       119.52 o                         
   3   1   4        149.20        139.66         4.97 o                         
   4   1   4       1966.94       1941.08        70.54 o                         
   5   1   4        752.04        767.03        43.92 o                         
   6   1   4       4872.55       5096.54        97.83 o                         
   7   1   4         41.80         43.05        10.43 o                         
   8   1   4       1565.55       1612.77        60.24 o                         
  -8   2   4       1072.33        962.19        30.69 o                         
  -7   2   4          7.88         25.98         8.21 o                         
  -6   2   4        674.64        693.65        53.68 o                         
  -5   2   4       5017.82       4832.68        92.15 o                         
  -4   2   4       2576.94       2503.40        49.74 o                         
  -3   2   4          5.98          2.22         3.55 o                         
  -2   2   4       6081.83       5774.28        92.06 o                         
  -1   2   4         63.67         66.16         4.66 o                         
   0   2   4       5984.70       5752.39        81.64 o                         
   1   2   4       5210.63       5008.18        82.75 o                         
   2   2   4       6824.15       6645.70       139.31 o                         
   3   2   4         23.00         44.88         5.99 o                         
   4   2   4        760.53        793.36        17.94 o                         
   5   2   4        486.03        465.66        27.51 o                         
   6   2   4       2334.21       2358.90        61.26 o                         
   7   2   4        633.34        672.07        73.21 o                         
   8   2   4        867.92        822.57        54.13 o                         
  -8   3   4         24.26         38.75         8.16 o                         
  -7   3   4          8.11         10.84         5.32 o                         
  -6   3   4       1809.93       1817.96       118.68 o                         
  -5   3   4       3894.65       3910.44        76.50 o                         
  -4   3   4        668.40        670.19        12.88 o                         
  -3   3   4         19.32         20.41         1.88 o                         
  -2   3   4         12.06         13.42         1.77 o                         
  -1   3   4        106.38         89.43         4.66 o                         
   0   3   4       3376.84       3424.35        54.35 o                         
   1   3   4       3729.59       3824.04        43.81 o                         
   2   3   4       1006.00        895.72        10.79 o                         
   3   3   4        149.96        160.20         6.21 o                         
   4   3   4        628.02        638.27        62.11 o                         
   5   3   4        442.70        421.50        29.73 o                         
   6   3   4        268.28        301.02        18.19 o                         
   7   3   4        384.27        383.72        17.08 o                         
   8   3   4          2.35        -11.09        11.09 o                         
  -8   4   4        758.21        662.58        25.05 o                         
  -7   4   4        891.60        825.56        43.48 o                         
  -6   4   4       5620.53       5989.37       119.44 o                         
  -5   4   4        299.63        272.48        19.52 o                         
  -4   4   4        728.16        740.42        45.25 o                         
  -3   4   4          1.77         12.87         6.21 o                         
  -2   4   4       4575.90       4536.01        73.65 o                         
  -1   4   4       4530.94       4463.42        62.56 o                         
   0   4   4      16209.09      16230.32       257.55 o                         
   1   4   4        174.81        185.00         8.87 o                         
   2   4   4          6.27          8.88         1.48 o                         
   3   4   4        254.58        249.52         6.66 o                         
   4   4   4       3266.37       3265.08        92.95 o                         
   5   4   4        535.97        533.72        17.67 o                         
   6   4   4       4610.54       4649.59       113.49 o                         
   7   4   4        154.82        138.27        10.02 o                         
   8   4   4        118.76        126.00        17.75 o                         
  -7   5   4       2687.31       2829.77        78.29 o                         
  -6   5   4       2005.39       2094.66        45.78 o                         
  -5   5   4        617.33        661.55        14.42 o                         
  -4   5   4       2026.03       2000.14        80.08 o                         
  -3   5   4        149.44        116.84        25.29 o                         
  -2   5   4       2838.33       2913.36        56.85 o                         
  -1   5   4      13450.48      13816.60       178.02 o                         
   0   5   4      10663.11      10823.07       130.00 o                         
   1   5   4       3629.88       3730.69        47.10 o                         
   2   5   4         54.17         51.13         2.13 o                         
   3   5   4         20.84         14.74         3.55 o                         
   4   5   4       1992.95       2020.03        31.13 o                         
   5   5   4       3556.63       3566.50        52.97 o                         
   6   5   4       3053.26       3277.43       111.81 o                         
   7   5   4       1384.32       1237.85        64.33 o                         
  -7   6   4       2006.27       2066.81        60.92 o                         
  -6   6   4         90.54        103.02        33.50 o                         
  -5   6   4        578.92        620.27       100.71 o                         
  -4   6   4       2278.24       2401.02        62.59 o                         
  -3   6   4        921.01        854.11        59.45 o                         
  -2   6   4         18.59         31.42         3.61 o                         
  -1   6   4       6460.83       6632.20       145.75 o                         
   0   6   4        676.50        674.77        11.62 o                         
   1   6   4       1429.19       1481.51        22.57 o                         
   2   6   4        640.83        636.24        19.74 o                         
   3   6   4        112.06        100.03         7.99 o                         
   4   6   4         10.38          9.45         4.88 o                         
   5   6   4       2216.79       2160.70        54.57 o                         
   6   6   4         42.40         38.60         3.99 o                         
   7   6   4        993.24        880.25        51.91 o                         
  -7   7   4        270.62        299.69        15.23 o                         
  -6   7   4        661.67        614.10        21.50 o                         
  -5   7   4          0.67         34.98        26.62 o                         
  -4   7   4        947.73       1023.78        70.77 o                         
  -3   7   4       3309.32       3231.67        79.21 o                         
  -2   7   4       3623.49       3554.87       108.26 o                         
  -1   7   4        174.24        172.35        24.85 o                         
   0   7   4        794.81        803.69        50.14 o                         
   1   7   4         40.40         48.10         8.87 o                         
   2   7   4        365.11        341.60         8.95 o                         
   3   7   4       1602.58       1524.34        49.69 o                         
   4   7   4       1701.32       1560.39        63.22 o                         
   5   7   4         71.75         77.20         7.99 o                         
   6   7   4        418.46        346.51        13.75 o                         
   7   7   4          6.79         16.86        15.97 o                         
  -6   8   4        100.68         98.03         8.84 o                         
  -5   8   4        270.94        268.63        27.51 o                         
  -4   8   4         19.37         35.94        11.45 o                         
  -3   8   4       5349.22       5413.19       106.44 o                         
  -2   8   4       3630.81       3583.75       102.93 o                         
  -1   8   4       3668.09       3793.74       148.85 o                         
   0   8   4         44.31         46.19         5.99 o                         
   1   8   4       1922.65       1954.29        78.53 o                         
   2   8   4         34.54         36.18        10.20 o                         
   3   8   4       3202.17       3060.33        77.40 o                         
   4   8   4       1291.77       1277.34        48.80 o                         
   5   8   4       3490.12       3662.98       132.66 o                         
   6   8   4        175.48        130.88        10.20 o                         
  -6   9   4       2398.93       2285.45        86.10 o                         
  -5   9   4        348.04        324.24        19.28 o                         
  -4   9   4        268.27        298.17        32.17 o                         
  -3   9   4       3690.14       3579.89       117.57 o                         
  -2   9   4        192.75        163.75         8.26 o                         
  -1   9   4       2099.60       2109.96        72.10 o                         
   0   9   4       1696.64       1761.83        45.25 o                         
   1   9   4       1940.45       1874.17       118.91 o                         
   2   9   4         36.26         22.93         6.27 o                         
   3   9   4       2234.06       2238.03        63.15 o                         
   4   9   4         47.43         49.25         8.43 o                         
   5   9   4       3157.40       3211.77       151.29 o                         
  -5  10   4        381.80        372.16        48.80 o                         
  -4  10   4        119.89         85.88        10.77 o                         
  -3  10   4        184.07        143.51        19.97 o                         
  -2  10   4         94.94         87.98        31.28 o                         
  -1  10   4         64.68         75.71        10.87 o                         
   0  10   4       3178.70       3263.54       114.69 o                         
   1  10   4        225.47        242.73        10.87 o                         
   2  10   4         41.36         61.42        10.43 o                         
   3  10   4        142.51        103.38        12.87 o                         
   4  10   4         38.84         45.25         9.76 o                         
   5  10   4         15.56         12.42         9.76 o                         
  -4  11   4         45.33          0.52        25.96 o                         
  -3  11   4        554.03        457.56        48.14 o                         
  -2  11   4          3.03         -0.59        14.86 o                         
  -1  11   4       2808.31       2599.25       173.03 o                         
   0  11   4       1060.19       1136.14        55.24 o                         
   1  11   4        127.52        174.15        47.03 o                         
   2  11   4         31.21         61.67        11.98 o                         
   3  11   4       1165.27       1360.75        67.44 o                         
   4  11   4         10.87         12.87         9.32 o                         
  -2  12   4       1059.75        846.90        56.57 o                         
  -1  12   4       1669.96       1536.42        60.89 o                         
   0  12   4         15.34         49.69        20.85 o                         
   1  12   4        434.45        418.82        61.01 o                         
   2  12   4         43.97         42.15        15.53 o                         
  -1 -10   5       3541.52       3230.88       121.55 o                         
   0 -10   5         62.51        103.69        42.37 o                         
   1 -10   5         28.77         52.55        15.97 o                         
  -3  -9   5        349.19        296.31        43.92 o                         
  -2  -9   5        448.88        478.45        25.72 o                         
  -1  -9   5        227.13        197.90        15.53 o                         
   0  -9   5        141.04        173.79        16.61 o                         
   1  -9   5        499.84        532.28        39.49 o                         
   2  -9   5        141.33        139.43        16.41 o                         
   3  -9   5         34.76          7.27        37.05 o                         
  -4  -8   5       1443.11       1356.64        53.14 o                         
  -3  -8   5       1273.91       1342.74        49.25 o                         
  -2  -8   5         82.19         71.51        10.48 o                         
  -1  -8   5       1640.53       1585.53        48.52 o                         
   0  -8   5          0.29          0.64        11.98 o                         
   1  -8   5        788.56        809.58        62.56 o                         
   2  -8   5        688.75        653.62        64.78 o                         
   3  -8   5        737.80        728.66        33.28 o                         
   4  -8   5          7.45         29.73         9.68 o                         
  -5  -7   5        256.37        234.33        18.86 o                         
  -4  -7   5       1745.87       1752.09        52.39 o                         
  -3  -7   5       2924.09       2977.50        83.27 o                         
  -2  -7   5       1348.82       1455.89        52.13 o                         
  -1  -7   5        939.93        913.86        78.31 o                         
   0  -7   5       1098.26       1063.54        33.46 o                         
   1  -7   5        121.57        140.93        18.86 o                         
   2  -7   5       2141.41       2346.90        65.87 o                         
   3  -7   5       3613.05       3833.84        98.33 o                         
   4  -7   5       2519.64       2434.18        80.88 o                         
   5  -7   5        902.15        787.08        33.72 o                         
  -6  -6   5        604.17        467.57        55.24 o                         
  -5  -6   5       1147.95       1066.86        42.15 o                         
  -4  -6   5        791.89        779.92        51.47 o                         
  -3  -6   5        637.90        621.89        45.92 o                         
  -2  -6   5       4121.27       4029.97       187.67 o                         
  -1  -6   5        420.05        423.21        14.91 o                         
   0  -6   5       1924.69       1969.53        52.68 o                         
   1  -6   5         23.05         37.71        13.75 o                         
   2  -6   5       3246.20       3384.29       133.99 o                         
   3  -6   5       2503.84       2708.42        72.31 o                         
   4  -6   5       2300.59       2426.48       156.40 o                         
   5  -6   5         39.04         22.63         9.76 o                         
   6  -6   5       2176.21       2115.00        78.09 o                         
  -6  -5   5        769.21        757.47        30.58 o                         
  -5  -5   5        536.74        515.11        28.40 o                         
  -4  -5   5        198.12        241.17        44.37 o                         
  -3  -5   5         13.41         27.47         9.10 o                         
  -2  -5   5         98.93         84.40        13.53 o                         
  -1  -5   5       3993.38       4209.68        82.41 o                         
   0  -5   5        731.16        762.08        31.28 o                         
   1  -5   5       1474.40       1446.17        41.25 o                         
   2  -5   5        791.19        835.62        21.66 o                         
   3  -5   5        229.55        194.17         8.47 o                         
   4  -5   5         63.33         55.08        22.85 o                         
   5  -5   5        984.31       1039.89        72.10 o                         
   6  -5   5        421.49        453.88        21.74 o                         
  -7  -4   5        757.33        768.51        27.06 o                         
  -6  -4   5        226.61        231.12        20.19 o                         
  -5  -4   5          4.30          8.29        18.41 o                         
  -4  -4   5       3164.15       3063.44        86.07 o                         
  -3  -4   5        649.83        572.97        27.29 o                         
  -2  -4   5       5773.89       5911.90       220.95 o                         
  -1  -4   5       4140.31       4304.37        82.47 o                         
   0  -4   5       1606.62       1676.26        38.38 o                         
   1  -4   5        276.40        258.68        28.17 o                         
   2  -4   5       3159.75       3007.79       132.44 o                         
   3  -4   5         29.22         15.06         8.43 o                         
   4  -4   5       5769.36       6078.84       117.01 o                         
   5  -4   5       1920.83       2056.65        45.52 o                         
   6  -4   5        172.94        157.95        11.98 o                         
   7  -4   5        128.81        127.78        10.20 o                         
  -7  -3   5        391.25        405.12        56.79 o                         
  -6  -3   5        109.20         80.91         8.00 o                         
  -5  -3   5         69.14         86.00        14.64 o                         
  -4  -3   5       3723.02       3779.76       118.46 o                         
  -3  -3   5         63.56         66.68         4.88 o                         
  -2  -3   5       6514.29       6717.61       159.06 o                         
  -1  -3   5        129.48        126.93        15.75 o                         
   0  -3   5       1190.68       1206.40        22.77 o                         
   1  -3   5       2148.20       2248.43        39.23 o                         
   2  -3   5       7075.04       7121.16       163.72 o                         
   3  -3   5       1072.52       1009.52        67.22 o                         
   4  -3   5      11972.53      12197.51       248.68 o                         
   5  -3   5         91.30         84.43         7.33 o                         
   6  -3   5          1.28         -5.32         7.10 o                         
   7  -3   5         43.58         53.68         7.54 o                         
  -7  -2   5       3062.39       3147.18       105.41 o                         
  -6  -2   5        177.56        165.54        17.75 o                         
  -5  -2   5        685.35        652.20        39.49 o                         
  -4  -2   5        435.10        418.58        39.49 o                         
  -3  -2   5       4024.78       3948.20        74.87 o                         
  -2  -2   5        956.03        973.14        21.90 o                         
  -1  -2   5       6655.89       6766.05        99.89 o                         
   0  -2   5        777.72        796.73        21.74 o                         
   1  -2   5       2333.95       2395.97        93.17 o                         
   2  -2   5       1930.48       1909.15        95.61 o                         
   3  -2   5       3402.44       3407.04       151.29 o                         
   4  -2   5       5752.41       6062.94       101.36 o                         
   5  -2   5        416.87        496.70        13.79 o                         
   6  -2   5        477.85        437.91        16.86 o                         
   7  -2   5        376.86        437.91        19.52 o                         
  -8  -1   5        435.34        407.48        50.58 o                         
  -7  -1   5       3763.94       3830.95       125.32 o                         
  -6  -1   5         45.77         54.16        19.97 o                         
  -5  -1   5        487.07        460.71        51.02 o                         
  -4  -1   5       2754.68       2800.89        71.43 o                         
  -3  -1   5       3450.49       3469.53       130.88 o                         
  -2  -1   5       1036.38       1018.54        17.04 o                         
  -1  -1   5       5428.48       5522.28        96.06 o                         
   0  -1   5        992.96       1056.51        14.37 o                         
   1  -1   5       7065.34       7265.90        89.42 o                         
   2  -1   5       1370.39       1368.29        18.95 o                         
   3  -1   5        762.80        771.89        37.27 o                         
   4  -1   5        370.10        368.73        18.86 o                         
   5  -1   5        201.14        175.15        12.42 o                         
   6  -1   5       1191.04       1200.14        35.05 o                         
   7  -1   5        777.71        869.16        31.94 o                         
  -8   0   5         31.59         32.59        11.09 o                         
  -7   0   5        194.43        201.30        11.76 o                         
  -6   0   5        373.82        299.00        40.15 o                         
  -5   0   5        184.37        193.58        19.97 o                         
  -4   0   5       3252.59       3191.30        92.51 o                         
  -3   0   5          7.69         24.02         4.86 o                         
  -2   0   5       2191.28       2190.49        47.47 o                         
  -1   0   5         69.68         47.63         5.32 o                         
   0   0   5        614.30        643.40         9.58 o                         
   1   0   5       9746.14       9929.41       297.71 o                         
   2   0   5      19604.78      19168.09       258.00 o                         
   3   0   5        617.70        666.14        10.97 o                         
   4   0   5       2313.69       2399.58        40.47 o                         
   5   0   5         16.05         16.53         4.66 o                         
   6   0   5        329.61        292.83        11.09 o                         
   7   0   5       1884.41       1919.34        78.97 o                         
   8   0   5       2259.50       2293.44        94.95 o                         
  -8   1   5        214.13        203.22        31.50 o                         
  -7   1   5       1094.20       1074.70        37.93 o                         
  -6   1   5        760.65        743.38        19.29 o                         
  -5   1   5       1724.64       1716.58        36.44 o                         
  -4   1   5        114.29        114.15         4.90 o                         
  -3   1   5       5168.33       5028.68       107.81 o                         
  -2   1   5        648.10        563.82        10.97 o                         
  -1   1   5       2686.84       2462.82        41.25 o                         
   0   1   5       2256.51       2069.39        28.05 o                         
   1   1   5       1742.31       1614.65        19.61 o                         
   2   1   5      10893.99      10912.37       122.78 o                         
   3   1   5       3991.97       4067.54        72.76 o                         
   4   1   5         43.54         30.61         7.99 o                         
   5   1   5       3314.21       3256.13       114.47 o                         
   6   1   5        216.78        186.99        11.61 o                         
   7   1   5       2490.24       2559.17        70.42 o                         
   8   1   5       2218.80       2249.19        85.18 o                         
  -8   2   5        927.92        930.20        61.67 o                         
  -7   2   5       1578.16       1544.38        60.34 o                         
  -6   2   5        656.78        683.79        25.07 o                         
  -5   2   5        155.06        158.27        24.18 o                         
  -4   2   5        956.10        967.76        20.93 o                         
  -3   2   5       5824.60       5495.10       101.77 o                         
  -2   2   5      14773.69      14029.25       220.08 o                         
  -1   2   5       5861.31       5540.66        88.31 o                         
   0   2   5       1602.43       1542.99        19.82 o                         
   1   2   5        490.37        486.87         7.10 o                         
   2   2   5          2.48         19.49         3.55 o                         
   3   2   5       1416.87       1272.53       138.43 o                         
   4   2   5       2289.10       2337.73        86.07 o                         
   5   2   5       3949.41       3962.30        97.56 o                         
   6   2   5        241.12        251.60        31.94 o                         
   7   2   5        690.52        677.64        38.38 o                         
   8   2   5        603.51        537.29        40.37 o                         
  -8   3   5        515.94        466.99        22.39 o                         
  -7   3   5        291.59        279.79        11.69 o                         
  -6   3   5         50.00         23.07         7.10 o                         
  -5   3   5        536.31        543.13        11.73 o                         
  -4   3   5       3715.66       3741.97        62.54 o                         
  -3   3   5        762.31        753.72        16.93 o                         
  -2   3   5       8377.47       8048.09       115.54 o                         
  -1   3   5       8940.49       8707.50       113.16 o                         
   0   3   5         48.17         51.79         2.02 o                         
   1   3   5        921.51        816.20        17.30 o                         
   2   3   5       1759.70       1833.78        22.49 o                         
   3   3   5       1865.35       1814.17       144.42 o                         
   4   3   5       7533.78       7113.00       163.32 o                         
   5   3   5        931.13       1008.10       102.05 o                         
   6   3   5         33.38         77.64        15.53 o                         
   7   3   5        649.38        542.61        34.61 o                         
   8   3   5          7.84         -3.55        11.09 o                         
  -7   4   5         14.37         27.02         5.51 o                         
  -6   4   5         78.50         99.27        20.63 o                         
  -5   4   5        677.40        673.14        52.80 o                         
  -4   4   5          5.47         14.28        13.09 o                         
  -3   4   5       1284.56       1252.18        33.88 o                         
  -2   4   5        482.63        499.52        10.48 o                         
  -1   4   5       1501.04       1565.39        32.08 o                         
   0   4   5       1263.82       1263.60        37.27 o                         
   1   4   5       5190.49       5283.26        64.92 o                         
   2   4   5         73.82         65.90         5.32 o                         
   3   4   5       5944.12       5642.86       107.45 o                         
   4   4   5       1731.12       1772.91       112.69 o                         
   5   4   5       1354.04       1361.67        37.15 o                         
   6   4   5        559.87        578.27        39.49 o                         
   7   4   5       2260.33       2168.49        75.29 o                         
  -7   5   5        127.27        119.12         8.19 o                         
  -6   5   5         21.53         31.25         5.50 o                         
  -5   5   5        970.91        948.11        24.19 o                         
  -4   5   5       6134.49       6565.29       157.11 o                         
  -3   5   5       2249.06       2460.65        61.17 o                         
  -2   5   5       6725.02       6813.64       132.79 o                         
  -1   5   5        331.94        324.04         7.61 o                         
   0   5   5       1342.33       1351.60        20.63 o                         
   1   5   5       2154.70       2219.66        34.38 o                         
   2   5   5       3278.24       3207.71        50.36 o                         
   3   5   5       3410.23       3544.44        48.45 o                         
   4   5   5       1983.39       1937.74        50.68 o                         
   5   5   5        464.74        445.80        16.52 o                         
   6   5   5       1401.31       1292.40        39.37 o                         
   7   5   5        565.52        582.99        36.83 o                         
  -7   6   5         88.47        107.46        38.82 o                         
  -6   6   5        373.53        414.22        14.77 o                         
  -5   6   5          0.79         14.64        15.97 o                         
  -4   6   5       6236.02       6740.62       127.22 o                         
  -3   6   5         98.81        109.78         6.88 o                         
  -2   6   5      10135.05      10372.45       192.14 o                         
  -1   6   5         87.53         73.71         3.77 o                         
   0   6   5       1372.62       1381.30        32.61 o                         
   1   6   5        699.56        682.86        34.61 o                         
   2   6   5       8634.50       8811.86       118.03 o                         
   3   6   5         15.89         14.50         2.88 o                         
   4   6   5       3799.21       3900.60        58.94 o                         
   5   6   5         79.55        135.76        17.30 o                         
   6   6   5        839.08        808.38        39.04 o                         
   7   6   5        124.88        102.49        14.64 o                         
  -7   7   5         22.76         19.97        17.30 o                         
  -6   7   5        271.44        239.20        11.29 o                         
  -5   7   5        366.49        330.73        15.96 o                         
  -4   7   5        832.67        829.44        28.08 o                         
  -3   7   5        129.13         86.42        23.07 o                         
  -2   7   5       1112.02       1117.19        49.47 o                         
  -1   7   5       1254.00       1221.38        71.43 o                         
   0   7   5        536.02        524.96        11.58 o                         
   1   7   5       3644.69       3686.39        57.87 o                         
   2   7   5       2599.10       2540.22        98.27 o                         
   3   7   5        221.82        223.79        28.62 o                         
   4   7   5        981.99        992.06        27.95 o                         
   5   7   5          8.05         19.08         3.11 o                         
   6   7   5        941.94        979.19        51.91 o                         
   7   7   5       2748.20       2742.80       134.88 o                         
  -6   8   5        262.29        246.08        13.42 o                         
  -5   8   5         11.98         28.57        10.23 o                         
  -4   8   5       1581.69       1642.72        47.49 o                         
  -3   8   5         31.38         49.20         8.47 o                         
  -2   8   5       2199.92       2346.81        73.65 o                         
  -1   8   5        592.87        580.68        14.55 o                         
   0   8   5        382.91        393.23         9.67 o                         
   1   8   5       1635.81       1718.19       116.24 o                         
   2   8   5       1597.57       1534.15        26.55 o                         
   3   8   5        113.76        125.42         7.54 o                         
   4   8   5        427.47        376.24        15.53 o                         
   5   8   5        325.87        292.38        11.98 o                         
   6   8   5        748.38        653.53        43.92 o                         
  -5   9   5        698.67        653.52        56.35 o                         
  -4   9   5       5723.29       6198.24       157.52 o                         
  -3   9   5       1206.79       1212.26        73.87 o                         
  -2   9   5       2523.93       2326.09        58.79 o                         
  -1   9   5         10.91         25.81        11.98 o                         
   0   9   5       1097.70       1074.84        43.92 o                         
   1   9   5          0.37         10.74         7.54 o                         
   2   9   5       3862.76       3886.61       136.87 o                         
   3   9   5       1580.50       1622.08        62.56 o                         
   4   9   5       2910.12       2745.02        71.43 o                         
   5   9   5        429.54        348.29        17.30 o                         
  -5  10   5        860.96        891.89        94.72 o                         
  -4  10   5       2143.18       2031.89        71.93 o                         
  -3  10   5       1150.35       1008.25        62.78 o                         
  -2  10   5        796.00        748.94        42.37 o                         
  -1  10   5          3.32         12.63        11.76 o                         
   0  10   5        202.46        177.12        15.53 o                         
   1  10   5       1558.41       1456.93        42.58 o                         
   2  10   5        851.25        880.20        33.05 o                         
   3  10   5       2930.40       2866.59       105.59 o                         
   4  10   5       2632.85       2425.57       110.48 o                         
   5  10   5          8.20          9.76         7.10 o                         
  -4  11   5         78.17        124.67        17.30 o                         
  -3  11   5         19.25        -20.19        20.19 o                         
  -2  11   5          5.08         -5.42         5.42 o                         
  -1  11   5        249.57        224.40        39.04 o                         
   0  11   5         70.70         57.91         6.71 o                         
   1  11   5        379.80        373.01        20.13 o                         
   2  11   5         23.25         51.47        10.20 o                         
   3  11   5        192.10        145.53        15.53 o                         
   4  11   5        610.86        478.73        31.06 o                         
  -2  12   5         57.95         19.68        12.00 o                         
  -1  12   5         14.56         20.13        10.87 o                         
   0  12   5        239.80        153.03        10.74 o                         
   1  12   5       1252.86       1204.13        63.45 o                         
   2  12   5       1261.07       1227.65        63.89 o                         
  -2  -9   6        377.30        305.33        19.01 o                         
  -1  -9   6         18.71         13.49        11.54 o                         
   0  -9   6        346.84        346.17        50.58 o                         
   1  -9   6        324.88        324.77        32.17 o                         
   2  -9   6          0.68         -0.92         9.54 o                         
  -4  -8   6        433.86        497.36        37.71 o                         
  -3  -8   6       1454.01       1245.94        69.44 o                         
  -2  -8   6        609.67        635.20        29.32 o                         
  -1  -8   6        125.86         71.43        22.63 o                         
   0  -8   6         53.84         27.96        28.84 o                         
   1  -8   6         31.90         36.27        17.97 o                         
   2  -8   6       1294.15       1474.00        54.40 o                         
   3  -8   6       1483.67       1536.03        60.23 o                         
  -5  -7   6       1602.05       1562.34        74.09 o                         
  -4  -7   6        827.19        771.84        32.44 o                         
  -3  -7   6         46.19         18.73        20.63 o                         
  -2  -7   6        658.23        642.96        41.93 o                         
  -1  -7   6        108.69        137.65        47.70 o                         
   0  -7   6        306.24        203.01        40.37 o                         
   1  -7   6       2316.62       2395.48        67.45 o                         
   2  -7   6       1643.71       1653.93       103.82 o                         
   3  -7   6         12.08         20.19        35.72 o                         
   4  -7   6       1329.71       1292.87        51.91 o                         
  -5  -6   6       5204.23       5313.38       169.82 o                         
  -4  -6   6        122.01         64.72         9.66 o                         
  -3  -6   6        747.42        701.45        39.04 o                         
  -2  -6   6       1129.66       1114.00        27.90 o                         
  -1  -6   6          1.41         23.31         4.01 o                         
   0  -6   6         95.19        124.70        39.04 o                         
   1  -6   6       8676.83       8571.02       324.10 o                         
   2  -6   6        241.77        186.81        23.96 o                         
   3  -6   6       1598.67       1604.71        65.89 o                         
   4  -6   6       1595.97       1539.26       169.48 o                         
   5  -6   6        293.88        280.40        17.75 o                         
  -6  -5   6        751.70        680.71        50.36 o                         
  -5  -5   6       2934.69       3017.19        79.64 o                         
  -4  -5   6        305.32        255.32        28.62 o                         
  -3  -5   6        425.51        423.04        16.93 o                         
  -2  -5   6       1436.54       1584.44        35.19 o                         
  -1  -5   6        188.26        219.51        11.00 o                         
   0  -5   6       2447.06       2438.48        59.90 o                         
   1  -5   6       6963.25       6990.55       235.59 o                         
   3  -5   6        760.02        782.85        64.33 o                         
   4  -5   6        605.16        457.99        18.19 o                         
   6  -5   6        805.02        729.40        34.61 o                         
  -6  -4   6        721.33        691.89        23.61 o                         
  -5  -4   6         32.77          9.45        12.64 o                         
  -4  -4   6         66.55         58.72        21.30 o                         
  -3  -4   6         85.43         86.61        19.30 o                         
  -2  -4   6        611.60        643.59        21.80 o                         
  -1  -4   6       2735.42       2773.82        57.54 o                         
   0  -4   6       2951.28       3163.45       100.71 o                         
   1  -4   6        347.76        326.70         9.96 o                         
   2  -4   6          9.08         23.81        15.53 o                         
   3  -4   6        130.15        122.07         6.91 o                         
   4  -4   6         62.93         52.06        17.75 o                         
   5  -4   6       1655.91       1630.95        47.47 o                         
   6  -4   6       2430.52       2404.28        82.97 o                         
  -7  -3   6       1798.38       1724.98        85.41 o                         
  -6  -3   6         25.43         59.48         8.04 o                         
  -5  -3   6       1120.63        962.05        29.17 o                         
  -4  -3   6       1641.64       1588.41       108.92 o                         
  -3  -3   6       1416.26       1288.80        38.60 o                         
  -2  -3   6        631.57        594.27        29.28 o                         
  -1  -3   6       7357.25       7778.25       171.26 o                         
   0  -3   6         61.61         45.10         3.99 o                         
   1  -3   6       2197.69       2315.37        41.61 o                         
   2  -3   6       3995.18       4249.51        74.24 o                         
   3  -3   6       1664.95       1572.36        29.96 o                         
   4  -3   6          5.19         30.13         6.11 o                         
   5  -3   6       3172.91       3404.32        86.96 o                         
   6  -3   6        599.58        644.22        28.40 o                         
   7  -3   6        720.09        709.88        29.73 o                         
  -7  -2   6       1384.41       1269.73        49.23 o                         
  -6  -2   6       1273.35       1283.80        93.39 o                         
  -5  -2   6        570.65        528.05        58.79 o                         
  -4  -2   6       6500.50       6611.12       219.84 o                         
  -3  -2   6        976.95       1028.63        37.49 o                         
  -2  -2   6        926.14        891.01        29.73 o                         
  -1  -2   6       7771.73       8161.10       134.87 o                         
   0  -2   6       1739.77       1917.37        75.65 o                         
   1  -2   6       2046.02       2201.36        34.21 o                         
   2  -2   6      12397.08      12313.31       321.89 o                         
   3  -2   6       2853.51       2839.06       168.82 o                         
   4  -2   6         23.21         24.21         3.53 o                         
   5  -2   6       2180.86       2419.81        63.00 o                         
   6  -2   6        384.75        429.03        16.86 o                         
   7  -2   6        413.44        374.91        30.61 o                         
  -7  -1   6        100.36        101.65        32.83 o                         
  -6  -1   6        730.07        665.70        21.79 o                         
  -5  -1   6        485.77        462.28        14.17 o                         
  -4  -1   6       7058.70       7125.53       292.60 o                         
  -3  -1   6        401.26        372.70        21.07 o                         
  -2  -1   6        336.76        336.68        46.14 o                         
  -1  -1   6       1392.22       1402.24       107.37 o                         
   0  -1   6        728.16        780.96        31.94 o                         
   1  -1   6        599.16        634.73        10.43 o                         
   2  -1   6       9960.58      10122.65       292.38 o                         
   3  -1   6       2106.73       2154.85        33.68 o                         
   4  -1   6        451.46        555.08        11.93 o                         
   5  -1   6        148.12        149.52         7.10 o                         
   6  -1   6        543.62        500.47        18.19 o                         
   7  -1   6         94.51        132.66        23.51 o                         
  -7   0   6        123.72        115.34         9.25 o                         
  -6   0   6        648.46        603.63        56.79 o                         
  -5   0   6       2402.25       2312.37       145.30 o                         
  -4   0   6       1440.81       1374.20        86.07 o                         
  -3   0   6        976.24        968.49        24.78 o                         
  -2   0   6          0.12         -0.91         7.54 o                         
  -1   0   6         44.44         64.35         3.76 o                         
   0   0   6       2824.57       2728.12        43.26 o                         
   1   0   6       5133.29       5358.94        71.57 o                         
   2   0   6       1392.64       1424.90        21.09 o                         
   3   0   6       1778.02       1792.65        75.65 o                         
   4   0   6        289.41        328.78         6.50 o                         
   5   0   6        443.82        435.03        21.30 o                         
   6   0   6        546.66        495.59        27.06 o                         
   7   0   6       1378.26       1564.84        78.09 o                         
  -7   1   6          5.96         27.98         8.87 o                         
  -6   1   6       5012.79       5143.70       125.93 o                         
  -5   1   6       1139.47       1171.37        74.76 o                         
  -4   1   6        194.89        184.00         8.94 o                         
  -3   1   6       2330.21       2300.37        75.65 o                         
  -2   1   6        732.53        687.50        58.12 o                         
  -1   1   6          3.87          8.21         1.88 o                         
   0   1   6      23472.02      22381.87       389.55 o                         
   1   1   6       2925.38       2918.31        54.13 o                         
   2   1   6        892.57        877.74        13.31 o                         
   3   1   6       2172.64       2175.91        30.10 o                         
   4   1   6          3.08         -9.76         9.76 o                         
   5   1   6        136.63        107.81        13.75 o                         
   6   1   6       5471.33       5547.27       189.01 o                         
   7   1   6        964.40        942.62        66.77 o                         
  -7   2   6        912.85        912.62        33.72 o                         
  -6   2   6       5056.46       5217.98       104.81 o                         
  -5   2   6        221.76        251.54        11.09 o                         
  -4   2   6        417.64        367.04        12.42 o                         
  -3   2   6       3057.72       2861.25        94.50 o                         
  -2   2   6        143.07        112.89         3.36 o                         
  -1   2   6       1031.46        932.59        15.02 o                         
   0   2   6      25352.99      23923.63       333.53 o                         
   1   2   6        110.23        100.38         2.45 o                         
   2   2   6       1500.64       1448.51       132.22 o                         
   3   2   6       2598.76       2572.87        65.22 o                         
   4   2   6         18.60         47.47        11.09 o                         
   5   2   6        843.25        798.31        45.92 o                         
   6   2   6       7520.31       7876.69       198.32 o                         
   7   2   6          9.16         -3.23        22.63 o                         
  -7   3   6       1670.08       1602.10        58.00 o                         
  -6   3   6       1373.26       1499.11        34.91 o                         
  -5   3   6       1199.48       1182.30        26.75 o                         
  -4   3   6          6.55          2.99         2.53 o                         
  -3   3   6       2090.34       2099.04        41.69 o                         
  -2   3   6       1528.20       1436.87        73.87 o                         
  -1   3   6       4775.46       4841.46        64.02 o                         
   0   3   6       3919.38       3712.19        46.36 o                         
   1   3   6        166.55        166.43         3.19 o                         
   2   3   6         32.60         52.33         2.88 o                         
   3   3   6       1962.95       1876.67        48.30 o                         
   4   3   6        921.64        878.92        36.83 o                         
   5   3   6       2065.17       1802.21        65.22 o                         
   6   3   6       1525.74       1472.11        62.11 o                         
   7   3   6         52.14         47.03        12.42 o                         
  -7   4   6        153.79        151.75        11.81 o                         
  -6   4   6        154.02        161.26         7.93 o                         
  -5   4   6         18.60         24.23        20.19 o                         
  -4   4   6        404.28        417.94        11.09 o                         
  -3   4   6       1466.40       1514.30        32.33 o                         
  -2   4   6       6659.61       6407.15       107.11 o                         
  -1   4   6       1635.18       1563.30        27.61 o                         
   0   4   6        733.96        642.68        12.64 o                         
   1   4   6        662.11        651.02        10.09 o                         
   2   4   6        887.07        861.65        22.18 o                         
   3   4   6        564.23        524.46        14.86 o                         
   4   4   6       5565.07       5535.64       207.64 o                         
   5   4   6        842.82        752.92        35.49 o                         
   6   4   6        614.30        572.34        31.50 o                         
   7   4   6        112.67        110.48        20.41 o                         
  -7   5   6        574.81        593.48        27.56 o                         
  -6   5   6        412.28        391.78        50.14 o                         
  -5   5   6       2442.83       2547.63        54.91 o                         
  -4   5   6        302.28        287.00        31.94 o                         
  -3   5   6        944.23       1027.33        32.17 o                         
  -2   5   6       9667.56       9789.37       187.38 o                         
  -1   5   6        681.70        696.74        16.33 o                         
   0   5   6       2517.31       2633.37        45.93 o                         
   1   5   6       7185.71       7329.43        89.85 o                         
   2   5   6       2020.62       1980.30        28.39 o                         
   3   5   6        543.09        525.37         8.90 o                         
   4   5   6       6250.65       6204.55       228.94 o                         
   5   5   6        194.93        226.06        29.06 o                         
   6   5   6       1694.89       1703.20        50.51 o                         
   7   5   6       1671.29       1593.24        83.85 o                         
  -7   6   6       1764.68       1784.90        76.76 o                         
  -6   6   6        114.19        142.15         9.16 o                         
  -5   6   6       5536.98       6113.85       238.92 o                         
  -4   6   6         27.77         19.42         7.82 o                         
  -3   6   6        695.19        712.03        21.80 o                         
  -2   6   6       2561.31       2751.31        66.98 o                         
  -1   6   6       1689.05       1788.46        36.36 o                         
   0   6   6          0.63         12.85         6.43 o                         
   1   6   6       9749.41      10310.51       151.00 o                         
   2   6   6        826.12        873.65        46.14 o                         
   3   6   6        435.73        414.61        17.08 o                         
   4   6   6       2632.28       2699.32        97.16 o                         
   5   6   6        965.21        877.15        40.37 o                         
   6   6   6        218.40        267.09        23.96 o                         
   7   6   6       2281.08       2135.85       118.02 o                         
  -6   7   6        497.65        490.89        32.61 o                         
  -5   7   6       2858.45       3038.34        82.49 o                         
  -4   7   6         50.51         42.39         8.45 o                         
  -2   7   6         15.72         19.05        11.76 o                         
  -1   7   6        123.63        133.16         5.26 o                         
   0   7   6       3363.22       3419.45       134.21 o                         
   1   7   6       4037.32       4294.60        76.31 o                         
   2   7   6        732.05        790.71        15.83 o                         
   3   7   6         22.09         21.89         3.28 o                         
   4   7   6         17.45         15.08         2.66 o                         
   5   7   6         41.73         51.02        13.75 o                         
   6   7   6        690.00        579.88        35.05 o                         
  -6   8   6        464.69        464.44        18.97 o                         
  -5   8   6         19.70          0.19        17.97 o                         
  -4   8   6        610.37        599.62        45.70 o                         
  -3   8   6        323.51        340.74        42.37 o                         
  -2   8   6          9.68         -5.54         9.08 o                         
  -1   8   6       3485.73       3558.85       164.38 o                         
   0   8   6       2531.67       2489.49        59.67 o                         
   1   8   6        151.96        152.42         5.59 o                         
   2   8   6        818.36        861.51        62.11 o                         
   3   8   6          1.71          9.32         3.99 o                         
   4   8   6        500.77        470.74        17.75 o                         
   5   8   6       2502.87       2427.35       115.36 o                         
   6   8   6       1350.71       1055.95        59.01 o                         
  -5   9   6        177.83        135.40        15.96 o                         
  -4   9   6       1266.74       1262.03        99.16 o                         
  -3   9   6        581.52        606.34        22.67 o                         
  -2   9   6        104.38         83.82        12.42 o                         
  -1   9   6       9771.49      10174.63       171.35 o                         
   0   9   6         14.11         14.81         4.28 o                         
   1   9   6         64.62         60.30        15.53 o                         
   2   9   6       1005.20        994.14        21.92 o                         
   3   9   6        271.36        186.34        10.20 o                         
   4   9   6         30.52         25.29         6.21 o                         
   5   9   6       4728.02       4634.63       217.40 o                         
  -4  10   6        532.01        499.61        25.85 o                         
  -3  10   6          4.83          2.22        16.86 o                         
  -2  10   6       1532.50       1412.98       152.40 o                         
  -1  10   6       4209.30       3976.21       210.08 o                         
   0  10   6        636.89        570.97        58.12 o                         
   1  10   6        118.83        124.39        23.51 o                         
   2  10   6       1452.83       1381.61        36.38 o                         
   3  10   6          0.74         -7.54         7.54 o                         
   4  10   6        792.72        645.55        27.95 o                         
  -3  11   6        321.22        322.85        18.82 o                         
  -2  11   6       1108.80       1066.86        30.63 o                         
  -1  11   6        180.66        159.21        15.75 o                         
   0  11   6         62.50         57.61         6.91 o                         
   1  11   6          9.66         39.04         6.66 o                         
   2  11   6        346.26        277.74        15.97 o                         
   3  11   6       1014.38        859.40        35.94 o                         
  -1  12   6        370.80        318.93        21.52 o                         
   0  12   6        705.72        579.44        27.51 o                         
   1  12   6        173.53        179.24        13.75 o                         
   2  12   6        223.66        157.95        15.97 o                         
  -2  -8   7       1855.66       1684.24        65.25 o                         
  -1  -8   7         83.38        104.86        50.36 o                         
   0  -8   7        851.28        788.45        34.81 o                         
   1  -8   7         77.71         69.50        11.33 o                         
   2  -8   7        252.55        281.87        18.96 o                         
  -4  -7   7         88.43         64.79        10.02 o                         
  -3  -7   7        574.38        501.20        88.51 o                         
  -2  -7   7        115.79        137.86        23.07 o                         
  -1  -7   7         16.03         -0.56         8.87 o                         
   0  -7   7        536.00        482.64        80.08 o                         
   1  -7   7         88.55        136.74        12.99 o                         
   2  -7   7         32.55          5.97        36.60 o                         
   3  -7   7       1899.36       1910.61        57.04 o                         
   4  -7   7          2.62         -5.32         8.87 o                         
  -5  -6   7        262.21        228.94        25.29 o                         
  -4  -6   7        825.03        827.94        31.81 o                         
  -3  -6   7        436.15        384.68        18.86 o                         
  -2  -6   7       3453.35       3402.51        91.13 o                         
  -1  -6   7         22.79         11.53         8.63 o                         
   0  -6   7       4366.67       4318.40       113.73 o                         
   1  -6   7        287.38        210.02        21.96 o                         
   2  -6   7        184.83        184.84        15.53 o                         
   3  -6   7        575.99        624.25        20.60 o                         
   4  -6   7       1763.59       1632.73        60.78 o                         
   5  -6   7          6.06         48.80        19.52 o                         
  -5  -5   7         96.96        172.94        51.91 o                         
  -4  -5   7       1191.95       1091.61        34.95 o                         
  -3  -5   7        121.74        125.25        15.97 o                         
  -2  -5   7       2213.78       2276.62        61.01 o                         
  -1  -5   7       1489.47       1489.30        58.34 o                         
   0  -5   7       6399.21       6681.47       277.52 o                         
   1  -5   7         16.05         54.15        24.18 o                         
   2  -5   7         14.09         34.53         9.98 o                         
   3  -5   7         21.00         52.70        29.28 o                         
   4  -5   7       2811.40       2578.20        70.54 o                         
   5  -5   7        667.49        549.27        26.62 o                         
  -6  -4   7        240.73        299.99        16.86 o                         
  -5  -4   7          1.46         19.27         7.33 o                         
  -4  -4   7        440.94        397.68        28.62 o                         
  -3  -4   7        170.66        205.90        11.69 o                         
  -2  -4   7         56.98         69.40        11.31 o                         
  -1  -4   7       1402.03       1456.27        34.14 o                         
   0  -4   7       1240.07       1369.53        31.01 o                         
   1  -4   7       1433.49       1366.39       153.96 o                         
   2  -4   7        112.24        106.64        27.73 o                         
   3  -4   7        674.69        658.86        19.49 o                         
   4  -4   7         20.45         34.61         8.87 o                         
   5  -4   7        630.52        675.72        29.28 o                         
   6  -4   7        574.33        532.41        25.73 o                         
  -6  -3   7          0.02         25.33         7.20 o                         
  -4  -3   7        269.69        274.39        13.33 o                         
  -3  -3   7       2011.95       1982.67        41.94 o                         
  -2  -3   7       4178.96       4291.50       103.68 o                         
  -1  -3   7         75.05         77.87        15.08 o                         
   0  -3   7        291.89        281.29        10.34 o                         
   1  -3   7        700.10        781.89        44.81 o                         
   2  -3   7        411.51        439.00        11.34 o                         
   4  -3   7       3329.58       3383.67        81.64 o                         
   5  -3   7        255.76        259.55        12.87 o                         
   6  -3   7          4.48          2.66         7.10 o                         
  -7  -2   7        188.12        142.62        21.52 o                         
  -6  -2   7          0.16         18.63        10.20 o                         
  -5  -2   7          0.64         -6.11         6.11 o                         
  -4  -2   7        981.18        921.96        26.82 o                         
  -3  -2   7       7849.45       7862.41       275.52 o                         
  -2  -2   7       9960.91      10133.39       187.67 o                         
  -1  -2   7       2365.22       2384.89        43.26 o                         
   0  -2   7        111.79        130.44         5.32 o                         
   1  -2   7        268.05        301.74         7.54 o                         
   2  -2   7        983.76       1006.85        19.98 o                         
   3  -2   7       2660.08       2647.69        48.11 o                         
   4  -2   7       4195.88       4424.43        88.54 o                         
   5  -2   7       2340.20       2521.41        70.54 o                         
   6  -2   7        693.56        711.66        28.84 o                         
  -7  -1   7        220.48        201.88        13.49 o                         
  -6  -1   7        387.89        390.46        16.36 o                         
  -5  -1   7          7.10          7.29         8.87 o                         
  -4  -1   7        162.52        176.92        13.09 o                         
  -3  -1   7       6857.05       6794.76       161.05 o                         
  -2  -1   7       2889.06       2910.03        71.88 o                         
  -1  -1   7       2569.39       2655.13        40.63 o                         
   0  -1   7          1.09          0.63         3.11 o                         
   1  -1   7        310.80        329.98        19.52 o                         
   2  -1   7        100.14         90.29         6.43 o                         
   3  -1   7       5972.68       5912.25       495.36 o                         
   4  -1   7        855.39        998.73        22.91 o                         
   5  -1   7       2985.43       3309.82        86.52 o                         
   6  -1   7        446.29        577.67        31.94 o                         
   7  -1   7         35.29         39.04        13.31 o                         
  -7   0   7         63.03         59.77        23.96 o                         
  -6   0   7       1370.81       1203.69        51.47 o                         
  -5   0   7       1536.23       1462.04        91.84 o                         
  -4   0   7        451.95        411.93        34.61 o                         
  -3   0   7        155.52        162.57        10.19 o                         
  -2   0   7         20.07         20.16         7.10 o                         
  -1   0   7         20.02         15.24         3.42 o                         
   0   0   7        215.65        218.65        10.43 o                         
   1   0   7         52.03         51.40         4.44 o                         
   2   0   7       1487.05       1606.89        23.72 o                         
   3   0   7        707.18        606.43        11.69 o                         
   4   0   7         16.85         17.43         2.44 o                         
   5   0   7          5.27         14.20         9.76 o                         
   6   0   7        289.17        252.01        19.08 o                         
   7   0   7          0.74         19.08        12.42 o                         
  -7   1   7        355.74        440.63        21.64 o                         
  -6   1   7        539.15        535.26        21.41 o                         
  -5   1   7       4391.70       4276.25       103.01 o                         
  -4   1   7       2523.89       2442.85        80.97 o                         
  -3   1   7       5193.64       4883.88       112.93 o                         
  -2   1   7         21.57         17.53         3.77 o                         
  -1   1   7       5331.78       5240.78        99.70 o                         
   0   1   7        637.80        615.44        19.97 o                         
   1   1   7       3373.05       3483.57        48.34 o                         
   2   1   7        843.95        848.40        37.71 o                         
   3   1   7       4577.52       4502.91        60.88 o                         
   4   1   7        497.36        520.43        25.29 o                         
   5   1   7       3259.59       3461.56       123.79 o                         
   6   1   7         25.14         -7.99        14.20 o                         
   7   1   7          2.71          9.76        19.08 o                         
  -7   2   7        489.89        508.25        46.14 o                         
  -6   2   7         39.61         30.23         7.53 o                         
  -5   2   7       4047.86       4165.72       194.11 o                         
  -4   2   7        672.23        638.66        20.39 o                         
  -3   2   7       7472.03       7381.86       169.07 o                         
  -2   2   7        418.82        404.05        11.24 o                         
  -1   2   7       9017.10       8979.52       165.44 o                         
   0   2   7         38.79         35.47         3.11 o                         
   1   2   7       7128.68       6957.29        92.07 o                         
   2   2   7        369.74        387.84         9.32 o                         
   3   2   7       9739.26       9603.80       226.72 o                         
   4   2   7        175.19        144.64         9.76 o                         
   5   2   7       3464.01       3586.67       131.77 o                         
   6   2   7          4.84         -1.62         7.03 o                         
   7   2   7         24.80         51.75        11.09 o                         
  -7   3   7        223.88        204.51        15.96 o                         
  -6   3   7         83.68         90.46        15.75 o                         
  -5   3   7       2109.86       2160.88        47.44 o                         
  -4   3   7         76.42         73.95         8.65 o                         
  -3   3   7        348.76        362.08        23.29 o                         
  -2   3   7       1990.82       1822.18        32.92 o                         
  -1   3   7       2022.09       1923.43        80.31 o                         
   0   3   7          9.04          9.76         3.11 o                         
   1   3   7       1498.90       1444.33        20.86 o                         
   2   3   7         10.40         35.10         7.32 o                         
   3   3   7       2786.88       2509.88        64.93 o                         
   4   3   7       1571.94       1593.05        53.68 o                         
   5   3   7       2205.94       2178.00        82.52 o                         
   6   3   7         95.32        183.68        21.30 o                         
   7   3   7         19.90         17.30        11.54 o                         
  -7   4   7        100.66         59.73        27.51 o                         
  -6   4   7        296.06        228.35        24.18 o                         
  -5   4   7        237.15        233.80        32.83 o                         
  -4   4   7        719.20        748.43        15.91 o                         
  -3   4   7       5435.95       5447.77       102.89 o                         
  -2   4   7       2787.33       2692.08        47.01 o                         
  -1   4   7          9.83         10.38         4.66 o                         
   0   4   7          1.37         -0.44         1.81 o                         
   1   4   7        385.44        400.88         6.88 o                         
   2   4   7        274.48        262.94         7.10 o                         
   3   4   7       1845.31       1731.40       115.36 o                         
   4   4   7         18.04         17.16        23.74 o                         
   5   4   7          3.37         18.63        11.54 o                         
   6   4   7        190.06        203.65        22.63 o                         
   7   4   7         35.81         16.86        12.42 o                         
  -7   5   7        484.95        471.32        24.19 o                         
  -6   5   7          8.31         29.54        10.43 o                         
  -5   5   7       2469.74       2490.61        59.23 o                         
  -4   5   7       2084.44       2065.25        44.81 o                         
  -3   5   7       9363.05       9903.10       234.33 o                         
  -2   5   7         50.90         58.44         8.00 o                         
  -1   5   7        117.13        133.69         7.54 o                         
   0   5   7          2.04          5.16         5.77 o                         
   1   5   7       2878.26       2885.47        42.35 o                         
   2   5   7       4059.81       4078.48       126.89 o                         
   3   5   7      10094.03       9233.95       336.97 o                         
   4   5   7        670.78        680.19        89.62 o                         
   5   5   7        691.60        593.19        30.61 o                         
   7   5   7        770.93        633.57        47.03 o                         
  -6   6   7        191.80        157.23        12.20 o                         
  -5   6   7        525.44        621.76        18.84 o                         
  -4   6   7       3905.24       4171.65       103.69 o                         
  -3   6   7       2612.60       2680.56        66.35 o                         
  -2   6   7        784.89        858.24        23.94 o                         
  -1   6   7        561.12        632.37        42.37 o                         
   0   6   7          6.41         -9.48        12.20 o                         
   1   6   7       2145.29       2175.32        39.15 o                         
   2   6   7       6304.94       6499.17       136.87 o                         
   3   6   7       5727.27       5659.81       108.03 o                         
   4   6   7       1249.45       1242.05       102.05 o                         
   5   6   7         87.27         86.69        11.42 o                         
   6   6   7          3.82         -8.39        17.53 o                         
  -6   7   7        872.59        896.82        37.96 o                         
  -5   7   7        314.73        294.52        29.28 o                         
  -4   7   7       1553.62       1695.03        61.45 o                         
  -3   7   7         46.71         47.37        20.85 o                         
  -2   7   7        174.06        188.53        35.05 o                         
  -1   7   7       2240.96       2366.07        54.35 o                         
   0   7   7        613.67        653.54        19.08 o                         
   1   7   7         13.57         15.02         3.53 o                         
   2   7   7        738.53        795.48        17.58 o                         
   3   7   7         84.66        104.26         5.32 o                         
   4   7   7        258.91        214.30        13.31 o                         
   5   7   7         10.56         84.74        12.87 o                         
   6   7   7          3.21         12.42        11.98 o                         
  -5   8   7       2131.12       2110.42        78.28 o                         
  -4   8   7        172.82        177.27        32.17 o                         
  -3   8   7        890.05        926.21        38.16 o                         
  -2   8   7         46.28         41.74        27.06 o                         
  -1   8   7       1386.64       1459.26        51.47 o                         
   0   8   7       4039.61       4303.07        74.73 o                         
   1   8   7       2391.40       2429.49       125.78 o                         
   2   8   7        988.00        979.62        43.26 o                         
   3   8   7        890.32        846.98        21.74 o                         
   5   8   7         55.10         37.71        18.19 o                         
  -5   9   7       1431.86       1462.51        92.73 o                         
  -4   9   7        832.54        803.94        47.92 o                         
  -3   9   7         11.41         29.94         9.32 o                         
  -2   9   7        354.16        352.90        17.81 o                         
  -1   9   7         22.98         -2.77         9.76 o                         
   0   9   7       4835.14       5193.16        93.72 o                         
   1   9   7       1779.35       1755.24        60.56 o                         
   2   9   7       3673.63       3663.87        81.19 o                         
   3   9   7        130.43        101.16         7.99 o                         
   4   9   7       1503.46       1382.94        48.80 o                         
   5   9   7         83.70         89.62        14.64 o                         
  -4  10   7        106.78        109.00        17.08 o                         
  -3  10   7       2724.64       2822.62        97.85 o                         
  -2  10   7        545.47        609.38        92.06 o                         
  -1  10   7        320.69        323.19        49.91 o                         
   0  10   7       1765.84       1778.57        73.87 o                         
   1  10   7        191.07        185.01         9.76 o                         
   2  10   7       1649.85       1602.56        46.59 o                         
   3  10   7        247.63        248.01        12.42 o                         
   4  10   7        471.08        528.42        37.71 o                         
  -3  11   7       3209.03       3032.76       108.85 o                         
  -2  11   7        306.31        304.65        55.46 o                         
  -1  11   7        145.19        149.08        19.74 o                         
   0  11   7          2.16         12.42         6.21 o                         
   1  11   7         21.89         12.87         5.32 o                         
   2  11   7        458.33        452.55        19.08 o                         
   3  11   7        911.07        841.21        35.05 o                         
   0  12   7       1319.15       1119.39        66.55 o                         
  -2  -7   8        221.30        186.44        14.57 o                         
  -1  -7   8        974.29        865.79        65.22 o                         
   0  -7   8       1288.75       1151.06        94.50 o                         
   1  -7   8        138.08        130.72        27.95 o                         
   2  -7   8        457.88        370.98        17.80 o                         
  -4  -6   8        156.63        180.52        24.85 o                         
  -3  -6   8        162.25        163.27        20.85 o                         
  -2  -6   8         68.05         60.73        10.35 o                         
  -1  -6   8       1629.10       1469.29        84.74 o                         
   0  -6   8       2186.64       1975.38        63.45 o                         
   1  -6   8       2429.61       2339.32        73.43 o                         
   2  -6   8        844.47        831.50        73.65 o                         
   3  -6   8       1981.61       2084.39        77.20 o                         
   4  -6   8        309.19        280.85        16.86 o                         
  -4  -5   8        809.09        766.61        31.37 o                         
  -3  -5   8       1339.12       1345.90        43.58 o                         
  -2  -5   8        759.90        767.77        32.83 o                         
  -1  -5   8        942.28        885.85        47.70 o                         
   0  -5   8        919.17        931.54        39.49 o                         
   1  -5   8       1506.84       1325.29       101.38 o                         
   2  -5   8         64.25         65.73        18.63 o                         
   3  -5   8        984.25        912.64        36.38 o                         
   4  -5   8          3.01         17.30         7.10 o                         
  -5  -4   8         31.83         60.13        17.53 o                         
  -4  -4   8       1590.80       1648.40       134.66 o                         
  -3  -4   8        810.36        686.33        75.42 o                         
  -2  -4   8        615.84        624.43        40.15 o                         
  -1  -4   8        119.11        129.54        21.96 o                         
   0  -4   8         11.01         28.51         8.21 o                         
   1  -4   8        208.21        181.09         7.81 o                         
   2  -4   8       2948.53       2952.40       102.93 o                         
   3  -4   8        372.13        376.30        13.96 o                         
   4  -4   8         92.95         90.51         9.32 o                         
   5  -4   8         72.79         80.75         9.76 o                         
  -6  -3   8        184.48        186.45        12.37 o                         
  -5  -3   8       1113.14       1024.28        39.99 o                         
  -4  -3   8        731.52        627.31        42.59 o                         
  -3  -3   8        157.17        157.72        27.06 o                         
  -2  -3   8         25.57         18.87        21.30 o                         
  -1  -3   8       3689.37       4000.35       165.71 o                         
   0  -3   8          8.27          8.40         5.10 o                         
   1  -3   8       5223.35       5628.54        87.06 o                         
   2  -3   8       1236.58       1307.75        39.71 o                         
   3  -3   8         85.07         67.56        11.09 o                         
   4  -3   8         25.12         20.41         6.66 o                         
   5  -3   8        457.00        476.51        22.63 o                         
   6  -3   8         48.85         69.66        17.30 o                         
  -6  -2   8        327.62        260.57        17.97 o                         
  -5  -2   8        872.07        756.56        26.71 o                         
  -4  -2   8        588.90        558.88        19.59 o                         
  -3  -2   8        263.80        259.50        29.95 o                         
  -2  -2   8        788.06        785.38        24.63 o                         
  -1  -2   8       3718.72       3910.46        68.54 o                         
   0  -2   8        448.54        460.84        14.86 o                         
   1  -2   8       7344.89       8009.01       120.60 o                         
   2  -2   8        118.70        122.48        11.76 o                         
   3  -2   8         56.98         61.56        18.41 o                         
   4  -2   8        234.94        247.57        19.08 o                         
   5  -2   8       1971.99       2109.68        60.78 o                         
   6  -2   8        611.02        660.19        41.71 o                         
  -6  -1   8       1856.90       1852.03       118.91 o                         
  -5  -1   8          3.03          8.39        10.20 o                         
  -4  -1   8       4794.81       4704.72       114.04 o                         
  -3  -1   8         17.88         37.11        10.65 o                         
  -2  -1   8       1362.47       1325.74        34.51 o                         
  -1  -1   8         35.01         44.29        28.40 o                         
   0  -1   8       2887.77       3155.00        49.64 o                         
   1  -1   8        943.41       1044.25        25.96 o                         
   2  -1   8       1955.56       2075.64        70.77 o                         
   3  -1   8        766.48        704.39        16.15 o                         
   4  -1   8       1384.93       1445.49        40.37 o                         
   5  -1   8        415.96        416.17        15.97 o                         
   6  -1   8        583.53        636.67        39.49 o                         
  -6   0   8        922.19        819.57        68.99 o                         
  -5   0   8        638.29        588.32        51.47 o                         
  -4   0   8       2036.98       2084.51        56.74 o                         
  -3   0   8          4.13         -1.33         5.96 o                         
  -2   0   8       1048.90       1069.93        58.34 o                         
  -1   0   8       2141.35       2094.38        53.24 o                         
   0   0   8        719.01        694.04        47.70 o                         
   1   0   8        529.43        582.32        11.35 o                         
   2   0   8       1281.54       1326.93        60.56 o                         
   3   0   8        425.11        428.10        45.92 o                         
   4   0   8       2623.70       2952.22        74.09 o                         
   5   0   8       1757.32       1941.08        74.98 o                         
   6   0   8        174.40         98.94        15.97 o                         
  -7   1   8        129.58        139.61        11.74 o                         
  -6   1   8        285.91        230.86        25.07 o                         
  -5   1   8        231.31        238.17        13.64 o                         
  -4   1   8         11.13         35.81        16.64 o                         
  -3   1   8         64.92         62.08         6.74 o                         
  -2   1   8       1564.01       1527.08        57.01 o                         
  -1   1   8       6029.71       5888.56        97.65 o                         
   0   1   8       1190.46       1201.57        41.48 o                         
   1   1   8       1577.25       1546.22        92.51 o                         
   2   1   8        325.82        315.74         7.93 o                         
   3   1   8         48.05         48.13         2.62 o                         
   4   1   8       2761.49       2907.40       103.38 o                         
   5   1   8       4273.43       4791.25       166.82 o                         
   6   1   8        406.96        367.36        28.84 o                         
  -7   2   8         56.55         87.90        12.19 o                         
  -6   2   8       3793.60       3813.10       171.48 o                         
  -5   2   8        828.52        813.45        56.35 o                         
  -4   2   8       1209.08       1258.16        38.38 o                         
  -3   2   8        873.13        922.78        49.47 o                         
  -2   2   8        913.98        874.92        25.25 o                         
  -1   2   8        834.39        779.76        15.64 o                         
   0   2   8       2417.93       2336.08        37.49 o                         
   1   2   8        335.01        304.78         6.88 o                         
   2   2   8       3496.20       3743.66        99.61 o                         
   3   2   8        695.62        718.79        12.82 o                         
   4   2   8       1485.69       1448.60        44.37 o                         
   5   2   8       3164.67       3249.48       120.24 o                         
   6   2   8       1868.62       1920.10        94.95 o                         
  -6   3   8       2143.65       2216.66        75.89 o                         
  -5   3   8       2038.05       1933.92       190.78 o                         
  -4   3   8       2600.78       2648.56       120.90 o                         
  -2   3   8        168.68        164.46         5.95 o                         
  -1   3   8       1518.99       1456.41        22.21 o                         
   0   3   8       2098.68       2089.33        35.45 o                         
   1   3   8       6418.15       6426.64        94.98 o                         
   2   3   8       4276.84       4336.19        67.69 o                         
   4   3   8          6.40          6.53         8.43 o                         
   5   3   8        151.38        108.26        17.30 o                         
   6   3   8         42.46         27.95        12.87 o                         
  -6   4   8          1.29         13.53         7.22 o                         
  -5   4   8        770.91        781.42        54.79 o                         
  -4   4   8        775.89        797.68        28.84 o                         
  -3   4   8         15.56         25.52         3.11 o                         
  -2   4   8        673.50        757.99        80.53 o                         
  -1   4   8        637.82        593.52        30.61 o                         
   0   4   8         76.17         69.99         2.88 o                         
   1   4   8       3574.22       3576.69        50.35 o                         
   2   4   8       1263.48       1375.69        25.26 o                         
   3   4   8         29.73         52.56         7.19 o                         
   4   4   8        798.43        626.90        26.22 o                         
   5   4   8        469.67        495.59        30.17 o                         
   6   4   8       1450.07       1366.96        71.43 o                         
  -5   5   8        458.46        455.28        19.13 o                         
  -4   5   8          7.99         18.51         5.99 o                         
  -3   5   8        121.94        111.96        19.74 o                         
  -2   5   8       2226.62       2390.60        61.01 o                         
  -1   5   8        272.44        291.28        14.64 o                         
   0   5   8       3571.10       3816.51        59.80 o                         
   1   5   8          0.36          3.45         2.02 o                         
   2   5   8        575.03        573.09        13.53 o                         
   3   5   8        357.99        322.66        63.89 o                         
   4   5   8       2164.91       2039.26        59.00 o                         
   5   5   8          1.10          9.32        14.64 o                         
   6   5   8       3184.05       3104.40       162.39 o                         
  -6   6   8        565.17        509.91        39.04 o                         
  -5   6   8       3185.07       3035.56       105.09 o                         
  -4   6   8         34.75         18.06         9.32 o                         
  -3   6   8         20.14         37.03         6.88 o                         
  -2   6   8        790.99        791.04        23.50 o                         
  -1   6   8       4680.74       4801.26        90.95 o                         
   0   6   8       1328.75       1388.63        27.95 o                         
   1   6   8       4108.36       4328.18        73.68 o                         
   2   6   8        230.11        225.21         6.43 o                         
   3   6   8       1478.50       1439.75       103.82 o                         
   4   6   8        293.53        252.58        16.61 o                         
   5   6   8        952.40        744.93        45.25 o                         
   6   6   8       1344.20       1261.81        73.65 o                         
  -5   7   8       1397.07       1486.51        54.08 o                         
  -4   7   8         20.73         46.72        31.94 o                         
  -3   7   8         54.16         63.17         8.00 o                         
  -2   7   8          5.44         20.69        22.18 o                         
  -1   7   8       4573.14       4844.11        96.19 o                         
   0   7   8         53.67         45.46         7.99 o                         
   1   7   8       4773.45       4964.43        99.97 o                         
   2   7   8          2.26         -4.44         4.44 o                         
   3   7   8        434.50        392.21        13.75 o                         
   4   7   8        915.99       1011.58        34.61 o                         
  -5   8   8         78.80         59.06        10.19 o                         
  -4   8   8         24.43         29.48        35.72 o                         
  -3   8   8         74.77         99.53        11.09 o                         
  -2   8   8       1263.66       1360.01        54.79 o                         
  -1   8   8          1.85         12.90        15.31 o                         
   0   8   8         45.27         57.86        16.42 o                         
   1   8   8        201.24        241.80        13.31 o                         
   2   8   8         22.99         20.41         5.77 o                         
   3   8   8        597.87        580.77        18.19 o                         
   4   8   8       1489.71       1504.50        57.23 o                         
   5   8   8        184.23         78.97        15.08 o                         
  -4   9   8         19.97         35.59        16.64 o                         
  -3   9   8        167.83        189.00        14.59 o                         
  -2   9   8        212.27        184.88        22.63 o                         
  -1   9   8       2253.71       2377.22        53.62 o                         
   0   9   8         20.88         23.24         9.54 o                         
   1   9   8       1526.49       1543.55        37.71 o                         
   2   9   8        409.47        423.71        14.64 o                         
   3   9   8       1100.38       1061.72        32.83 o                         
   4   9   8       1176.57        947.25        55.46 o                         
  -3  10   8        925.95        911.24        38.55 o                         
  -2  10   8        448.98        434.23        17.46 o                         
  -1  10   8       3208.18       3510.66       153.07 o                         
   0  10   8        743.56        724.08        24.40 o                         
   1  10   8       2500.74       2625.67        74.09 o                         
   2  10   8         97.47         89.62         7.10 o                         
   3  10   8        127.89        112.25         7.99 o                         
  -2  11   8        399.47        415.06        21.96 o                         
  -1  11   8        401.63        357.60        19.97 o                         
   0  11   8       1084.82       1030.21        35.49 o                         
   1  11   8        607.74        573.67        22.18 o                         
   2  11   8         40.92         42.15         6.66 o                         
  -2  -6   9       2048.72       1859.79        84.30 o                         
  -1  -6   9       1406.88       1355.00        53.49 o                         
   0  -6   9         21.70          3.66         7.33 o                         
   1  -6   9        506.08        452.64        24.19 o                         
   2  -6   9          6.19         36.38         8.43 o                         
  -3  -5   9         44.79         48.40         9.76 o                         
  -2  -5   9       4693.36       4692.39       152.52 o                         
  -1  -5   9         48.21        101.33        14.42 o                         
   0  -5   9        411.21        386.86        27.73 o                         
   1  -5   9        890.90        821.46        52.80 o                         
   2  -5   9         34.71         19.97         8.87 o                         
   3  -5   9          1.04         -3.99         7.99 o                         
  -4  -4   9        363.75        398.55        21.93 o                         
  -3  -4   9        621.87        616.36        22.96 o                         
  -2  -4   9       1848.39       1764.29       103.15 o                         
  -1  -4   9        242.32        256.12        18.86 o                         
   0  -4   9         43.55         41.23         5.42 o                         
   1  -4   9       1618.26       1567.84        40.60 o                         
   2  -4   9        246.46        201.60        23.96 o                         
   3  -4   9       1010.29       1151.78        43.48 o                         
   4  -4   9        972.59        890.01        36.38 o                         
  -5  -3   9        353.70        295.91        45.03 o                         
  -4  -3   9       2215.78       2164.22       190.34 o                         
  -3  -3   9       1009.38       1029.01        28.65 o                         
  -2  -3   9        247.12        236.90        21.30 o                         
  -1  -3   9         24.80         36.66        13.31 o                         
   0  -3   9         72.84         68.36         5.63 o                         
   1  -3   9       1076.95       1151.46        25.11 o                         
   2  -3   9       3042.69       2974.40        66.11 o                         
   3  -3   9       1189.11       1280.89        39.04 o                         
   4  -3   9        145.78        135.32        10.65 o                         
   5  -3   9          6.77         -7.54         7.54 o                         
  -5  -2   9        104.87        115.47        11.98 o                         
  -4  -2   9       2959.29       2868.22       136.65 o                         
  -3  -2   9         65.46         62.76        11.98 o                         
  -2  -2   9       1162.03       1222.24        49.03 o                         
  -1  -2   9       1761.17       1812.91        42.26 o                         
   0  -2   9        679.78        676.71        17.30 o                         
   1  -2   9         39.58         39.64        14.86 o                         
   2  -2   9       5842.61       6257.09       171.48 o                         
   3  -2   9         66.81         88.74         7.54 o                         
   4  -2   9       1357.58       1342.56        39.49 o                         
   5  -2   9        751.86        787.08        31.50 o                         
  -6  -1   9         87.08         72.43        11.76 o                         
  -5  -1   9          7.61         -4.23        42.59 o                         
  -4  -1   9       1194.16       1111.57        34.19 o                         
  -3  -1   9        722.75        679.55        65.00 o                         
  -2  -1   9         23.70         35.94        15.97 o                         
  -1  -1   9       7247.76       7302.85       122.40 o                         
   0  -1   9        923.90       1001.96        19.08 o                         
   1  -1   9         23.63         29.29        20.85 o                         
   2  -1   9       3112.35       3308.68        59.42 o                         
   3  -1   9        224.99        211.63         9.76 o                         
   4  -1   9        483.53        507.56        19.08 o                         
   5  -1   9       3165.91       3078.66       147.30 o                         
  -6   0   9        140.69        111.74        10.48 o                         
  -5   0   9          4.16          9.94        14.20 o                         
  -4   0   9          2.21          8.43        11.98 o                         
  -3   0   9        259.79        285.68        19.08 o                         
  -2   0   9       1407.15       1402.44        38.27 o                         
  -1   0   9       6215.58       6361.49       123.34 o                         
   0   0   9        526.42        528.30        38.16 o                         
   1   0   9          3.23         14.45        12.64 o                         
   2   0   9        117.08        127.23         7.32 o                         
   3   0   9         15.39         20.85         5.77 o                         
   4   0   9        982.82       1074.14        31.50 o                         
   5   0   9       2135.34       2337.73       112.69 o                         
   6   0   9        247.84        224.50        20.85 o                         
  -6   1   9        404.15        369.83        26.40 o                         
  -5   1   9         13.07         14.59        13.98 o                         
  -4   1   9        330.01        257.34        14.42 o                         
  -3   1   9       1137.99       1098.01        35.27 o                         
  -2   1   9       3171.34       3115.14        76.20 o                         
  -1   1   9       1098.86       1115.21        34.61 o                         
   0   1   9       1322.66       1364.27        27.11 o                         
   1   1   9        140.70        132.84         5.42 o                         
   2   1   9        911.83        920.53        22.85 o                         
   3   1   9       2231.42       2178.89        47.92 o                         
   4   1   9       3398.96       3649.23        98.05 o                         
   5   1   9        289.92        244.47        19.08 o                         
   6   1   9        287.36        263.54        19.97 o                         
  -6   2   9        518.20        547.15        24.76 o                         
  -5   2   9         37.94         58.18        24.62 o                         
  -4   2   9         25.47         26.67         6.70 o                         
  -3   2   9       6161.70       6342.70       154.42 o                         
  -2   2   9        371.50        368.93        23.07 o                         
  -1   2   9        121.65        125.54         5.47 o                         
   0   2   9       3105.84       3025.43       133.99 o                         
   1   2   9          2.45          0.89         9.76 o                         
   2   2   9        253.87        280.69         8.05 o                         
   3   2   9       7496.79       6606.77       161.94 o                         
   4   2   9        985.16       1213.90        58.57 o                         
   6   2   9        673.96        670.84        41.71 o                         
  -6   3   9        463.17        486.70        27.51 o                         
  -5   3   9          8.82         12.18        27.73 o                         
  -4   3   9       1540.51       1628.01       103.38 o                         
  -3   3   9       6009.01       6321.83       148.84 o                         
  -2   3   9        851.19        869.25        20.42 o                         
  -1   3   9        917.98        907.76        19.12 o                         
   0   3   9       2989.46       3035.41        93.39 o                         
   1   3   9        374.92        362.42         9.10 o                         
   2   3   9        979.89       1118.32        26.62 o                         
   3   3   9       5765.61       5651.09       202.32 o                         
   4   3   9          1.82          6.89        15.53 o                         
   5   3   9        506.74        552.82        31.94 o                         
   6   3   9        788.88        749.37        47.03 o                         
  -6   4   9        217.16        206.32        19.52 o                         
  -5   4   9        537.70        594.72        26.30 o                         
  -4   4   9       2695.19       2745.93        71.84 o                         
  -3   4   9       1043.68       1064.45        31.67 o                         
  -2   4   9        670.62        663.24        15.84 o                         
  -1   4   9        201.14        196.62        19.30 o                         
   0   4   9       1266.55       1270.18        51.24 o                         
   1   4   9       2506.92       2478.33        36.55 o                         
   2   4   9       2862.12       3036.48        62.04 o                         
   3   4   9        302.51        300.14        15.00 o                         
   4   4   9        282.08        302.81        16.10 o                         
   5   4   9          0.08         -9.76         9.76 o                         
   6   4   9        544.58        471.18        33.28 o                         
  -6   5   9         62.36         50.88        11.87 o                         
  -5   5   9       1091.57       1105.61        53.24 o                         
  -4   5   9        293.25        332.66        16.45 o                         
  -3   5   9         84.37         82.57         8.31 o                         
  -2   5   9        551.41        587.95        78.75 o                         
  -1   5   9        210.24        234.77        10.87 o                         
   0   5   9        358.87        369.87         8.14 o                         
   1   5   9       5938.66       5887.41       135.32 o                         
   2   5   9        942.91        867.47        21.48 o                         
   3   5   9        752.52        682.13        86.07 o                         
   4   5   9         91.62        104.01        12.20 o                         
   5   5   9        178.42        159.72        15.97 o                         
   6   5   9         60.22         48.36        12.87 o                         
  -5   6   9        893.03        832.53        53.91 o                         
  -4   6   9       1185.05       1296.65        59.67 o                         
  -3   6   9        226.94        229.88        14.21 o                         
  -2   6   9       5562.65       5980.30       155.29 o                         
  -1   6   9        484.75        505.69        15.13 o                         
   0   6   9         41.10         46.01         4.99 o                         
   1   6   9       3993.55       4009.23        70.08 o                         
   2   6   9         67.95         52.42        15.75 o                         
   3   6   9        522.55        488.49        31.94 o                         
   4   6   9       2985.97       2769.09       121.12 o                         
   5   6   9        399.39        367.81        25.73 o                         
  -5   7   9        309.12        292.27        30.39 o                         
  -4   7   9       1932.16       2080.68        73.54 o                         
  -3   7   9        102.64        106.13        11.45 o                         
  -2   7   9       6609.40       6985.87       170.19 o                         
  -1   7   9        669.29        778.13        21.39 o                         
   0   7   9         51.08         53.83        18.41 o                         
   1   7   9        206.73        243.58        12.42 o                         
   2   7   9        888.86        978.75        28.40 o                         
   3   7   9        164.53        155.29        20.41 o                         
   4   7   9       4666.94       4489.11       227.16 o                         
  -4   8   9         82.86         85.54        37.49 o                         
  -3   8   9        794.23        747.12        31.30 o                         
  -2   8   9       2103.13       2142.34        60.90 o                         
  -1   8   9        707.23        774.53        22.46 o                         
   0   8   9        135.86        139.80         9.10 o                         
   1   8   9        141.84        132.22         9.76 o                         
   2   8   9          0.01         11.09         5.77 o                         
   3   8   9       1222.10       1367.85        74.54 o                         
   4   8   9       1360.12       1637.61        91.40 o                         
  -4   9   9       1894.76       1913.15        70.68 o                         
  -3   9   9         65.02         85.35        20.19 o                         
  -2   9   9          2.38         10.22         9.76 o                         
  -1   9   9        850.36        924.63        64.33 o                         
   0   9   9          3.09         34.61        10.65 o                         
   1   9   9         34.14         22.63         6.21 o                         
   2   9   9       2248.57       2355.47        82.08 o                         
   3   9   9        964.88       1029.77        59.01 o                         
   4   9   9          1.48        -21.30        21.30 o                         
  -3  10   9         77.90         66.81        29.73 o                         
  -2  10   9        737.15        796.90        54.35 o                         
  -1  10   9        667.18        681.93        31.06 o                         
   0  10   9         38.97         11.98         7.54 o                         
   1  10   9        539.74        629.13        27.06 o                         
   2  10   9       3804.07       3965.13       111.81 o                         
   3  10   9         20.15         -4.44        12.42 o                         
   0  11   9         19.78         23.51         9.32 o                         
  -2  -5  10         84.94         51.47        17.30 o                         
  -1  -5  10         94.23         66.04        12.25 o                         
   0  -5  10        134.87         90.64        20.19 o                         
   1  -5  10       1794.65       1738.76        90.51 o                         
   2  -5  10        510.45        442.34        35.05 o                         
  -3  -4  10       1317.11       1082.97        68.99 o                         
  -2  -4  10        254.65        280.97        17.75 o                         
  -1  -4  10        180.26        238.70        32.17 o                         
   0  -4  10        239.37        222.52        17.97 o                         
   1  -4  10       2105.64       2094.79        62.62 o                         
   2  -4  10        618.00        573.23        37.71 o                         
   3  -4  10       3851.36       3894.14       127.78 o                         
  -4  -3  10        677.02        674.23        30.17 o                         
  -3  -3  10        263.84        284.45        13.64 o                         
  -2  -3  10        218.72        248.60        13.42 o                         
  -1  -3  10        109.26         97.53        13.98 o                         
   0  -3  10        156.15        160.85        13.75 o                         
   1  -3  10        103.05        117.31         8.84 o                         
   2  -3  10         80.51         80.75         7.10 o                         
   3  -3  10        279.07        272.86        16.42 o                         
   4  -3  10        376.22        353.61        19.08 o                         
  -4  -2  10        165.05        141.53        11.19 o                         
  -3  -2  10         85.54        101.84        10.43 o                         
  -2  -2  10         55.99         59.73        10.87 o                         
  -1  -2  10         26.26         19.77        14.20 o                         
   0  -2  10       1099.98       1119.29        65.00 o                         
   1  -2  10       3057.55       3266.62        61.93 o                         
   2  -2  10        211.82        199.21         9.32 o                         
   3  -2  10        198.06        155.29        12.42 o                         
   4  -2  10        970.63        906.43        37.71 o                         
  -5  -1  10       3502.30       3452.36       118.38 o                         
  -4  -1  10        513.55        452.44        35.27 o                         
  -3  -1  10         99.64         90.35        11.54 o                         
  -2  -1  10         25.47          7.61         6.25 o                         
  -1  -1  10        514.06        601.37        64.55 o                         
   0  -1  10       5838.59       6246.20       136.87 o                         
   1  -1  10       4249.96       4771.92       103.82 o                         
   2  -1  10       2562.40       2717.07        60.34 o                         
   3  -1  10        697.21        704.11        35.49 o                         
   4  -1  10        553.69        562.14        23.96 o                         
   5  -1  10         12.57         20.85        10.65 o                         
  -5   0  10        446.44        360.69        63.45 o                         
  -4   0  10        195.38        158.14        23.74 o                         
  -3   0  10        516.35        474.01        31.72 o                         
  -2   0  10        158.86        121.02        13.31 o                         
  -1   0  10         13.84          2.10         5.99 o                         
   0   0  10       3309.00       3491.95        72.94 o                         
   1   0  10       1183.93       1330.59        68.77 o                         
   2   0  10       1128.92       1268.47        31.94 o                         
   3   0  10        421.79        427.70        15.08 o                         
   4   0  10         15.66         21.74         8.43 o                         
   5   0  10        197.32        252.01        22.18 o                         
  -5   1  10        125.44        124.57        23.29 o                         
  -4   1  10         98.31        105.36        24.18 o                         
  -3   1  10        591.15        588.42        21.96 o                         
  -2   1  10       1319.50       1199.67        30.59 o                         
  -1   1  10        607.76        551.65        67.44 o                         
   0   1  10         31.57         28.07         9.98 o                         
   1   1  10         15.21         11.76         5.65 o                         
   2   1  10        374.78        413.06        17.30 o                         
   3   1  10         19.21         25.73         4.88 o                         
   4   1  10          4.66          2.66         6.66 o                         
   5   1  10        549.56        501.80        33.28 o                         
  -5   2  10        164.41        176.95        11.56 o                         
  -4   2  10       2107.07       2172.95        61.43 o                         
  -3   2  10        318.72        315.57        23.51 o                         
  -2   2  10       3232.97       3372.85        83.90 o                         
  -1   2  10        384.05        412.34        34.38 o                         
   0   2  10       5728.45       5965.52       120.59 o                         
   1   2  10         13.44         32.71         6.21 o                         
   2   2  10       3861.29       3899.46       102.05 o                         
   3   2  10        292.23        242.25        11.98 o                         
   4   2  10        211.05        163.72        19.97 o                         
  -5   3  10        321.60        314.49        22.18 o                         
  -4   3  10       1415.67       1545.71        46.21 o                         
  -3   3  10        160.81        130.64        25.73 o                         
  -2   3  10       3556.81       3572.77        88.99 o                         
  -1   3  10        829.11        768.75        20.42 o                         
   0   3  10       7698.56       7600.45       362.93 o                         
   1   3  10        110.56        133.24        17.75 o                         
   2   3  10       3840.14       3996.18       102.05 o                         
   3   3  10        126.55         99.83         5.77 o                         
   4   3  10        945.92        984.54        65.00 o                         
   5   3  10        156.08        144.64        16.86 o                         
  -5   4  10       2033.56       2093.67        74.85 o                         
  -4   4  10        129.21        124.91        18.86 o                         
  -3   4  10         39.37         46.73         7.33 o                         
  -2   4  10        432.32        483.28        31.94 o                         
  -1   4  10        302.58        314.15        13.98 o                         
   0   4  10          3.73         12.43         3.52 o                         
   1   4  10        757.97        730.92        16.76 o                         
   2   4  10       1070.88        924.43        92.95 o                         
   3   4  10          0.03        -13.09        13.09 o                         
   4   4  10        315.01        266.94        45.48 o                         
   5   4  10        152.07        160.61        16.86 o                         
  -5   5  10       1218.12       1234.52        46.27 o                         
  -3   5  10        207.76        185.19        21.74 o                         
  -2   5  10        441.73        464.34        22.63 o                         
  -1   5  10        414.07        397.06        21.30 o                         
   0   5  10       4008.20       4241.81       148.63 o                         
   1   5  10        198.50        200.91         8.84 o                         
   2   5  10          0.43         -4.02         4.02 o                         
   3   5  10         67.07         64.72        41.93 o                         
   4   5  10        219.87        163.66        12.73 o                         
   5   5  10        166.69        144.19        19.52 o                         
  -5   6  10         70.19        103.00        15.31 o                         
  -4   6  10        360.70        453.77        21.79 o                         
  -3   6  10          3.38          6.57        19.97 o                         
  -2   6  10       1681.54       1758.25        41.35 o                         
  -1   6  10       2854.78       2878.15        62.46 o                         
   0   6  10       7312.61       7356.26       220.28 o                         
   1   6  10        293.64        277.26        11.76 o                         
   2   6  10        408.87        426.25        47.03 o                         
   3   6  10         17.65          7.71        16.86 o                         
   4   6  10        780.99        730.99        68.33 o                         
   5   6  10       1539.84       1430.85        90.95 o                         
  -4   7  10       1081.89       1104.45        85.41 o                         
  -3   7  10        175.50        198.53        12.82 o                         
  -2   7  10        305.78        340.40        13.42 o                         
  -1   7  10       2300.27       2494.11        55.24 o                         
   0   7  10       2499.87       2754.34        74.09 o                         
   1   7  10        237.53        238.25        12.42 o                         
   2   7  10         59.85         68.33         6.21 o                         
   3   7  10          8.56         -2.22        15.53 o                         
   4   7  10        719.13        705.64        31.70 o                         
  -4   8  10       1059.22        996.94        58.57 o                         
  -3   8  10        888.56        878.26        70.10 o                         
  -2   8  10        283.54        297.67        13.61 o                         
  -1   8  10        284.23        304.73        13.43 o                         
   0   8  10        216.21        211.19        12.87 o                         
   1   8  10         12.32         34.61         6.66 o                         
   2   8  10        532.93        531.08        22.63 o                         
   3   8  10        593.74        555.04        43.48 o                         
   4   8  10         85.35        115.36        19.08 o                         
  -3   9  10       2811.39       2870.28       138.43 o                         
  -2   9  10       1266.91       1164.88        41.30 o                         
  -1   9  10        503.30        491.59        23.96 o                         
   0   9  10        708.68        665.51        31.50 o                         
   1   9  10        199.36        195.66        12.87 o                         
   2   9  10        293.37        239.14        14.64 o                         
   3   9  10        834.51        850.97        53.24 o                         
  -1  10  10       1236.06       1320.38        51.02 o                         
   0  10  10         38.26         40.37        10.65 o                         
   1  10  10        491.82        454.32        21.74 o                         
  -1  -4  11        372.53        265.18        37.27 o                         
   0  -4  11       1187.67       1166.42        64.33 o                         
   1  -4  11        113.30        143.31        18.63 o                         
  -2  -3  11         40.98         28.46         8.33 o                         
  -1  -3  11       1095.76       1119.01        37.01 o                         
   0  -3  11        391.42        390.05        51.02 o                         
   1  -3  11         44.79         56.79        10.65 o                         
   2  -3  11         98.00        136.21        20.85 o                         
  -3  -2  11          3.00          8.26         8.21 o                         
  -2  -2  11       1567.98       1491.88       105.15 o                         
  -1  -2  11        102.38         90.71        10.43 o                         
   0  -2  11         23.73         15.08        21.30 o                         
   1  -2  11         60.07         20.41         8.87 o                         
   2  -2  11        969.37        968.54        39.93 o                         
   3  -2  11         18.69         36.38        10.20 o                         
  -4  -1  11        688.27        604.24        26.26 o                         
  -3  -1  11        859.55        787.77        99.61 o                         
  -2  -1  11       1983.54       2084.28        51.61 o                         
  -1  -1  11        983.07        980.85        39.71 o                         
   0  -1  11          3.20          7.99         9.76 o                         
   1  -1  11        374.26        361.60        18.63 o                         
   2  -1  11        818.86        822.57        34.16 o                         
   3  -1  11        620.97        604.29        27.95 o                         
   4  -1  11       3115.39       3160.74       159.72 o                         
  -4   0  11          9.65         10.20         9.32 o                         
  -3   0  11       1248.34       1193.65        37.64 o                         
  -2   0  11        167.21        159.90        13.75 o                         
  -1   0  11       1912.31       2012.63        82.08 o                         
   0   0  11         11.60         23.44         7.13 o                         
   1   0  11        651.49        702.34        25.73 o                         
   2   0  11          0.15         12.87         7.99 o                         
   3   0  11       1097.88       1119.84        35.49 o                         
   4   0  11        423.56        355.83        27.06 o                         
  -4   1  11        345.19        288.14        16.93 o                         
  -3   1  11        103.14         91.26        10.30 o                         
  -2   1  11        439.37        430.28        15.56 o                         
  -1   1  11        429.04        368.83        14.17 o                         
   0   1  11         12.72         13.75        18.41 o                         
   1   1  11       1027.07       1107.86        34.16 o                         
   2   1  11       1414.59       1350.99        63.89 o                         
   4   1  11        211.07        125.56        24.40 o                         
  -4   2  11        182.27        190.45        12.08 o                         
  -3   2  11       1200.08       1255.77        45.86 o                         
  -2   2  11        277.07        301.58        15.08 o                         
  -1   2  11        531.11        543.22        28.40 o                         
   0   2  11         22.10         31.52        10.87 o                         
   1   2  11        863.17        904.65        30.61 o                         
   2   2  11       2309.10       2517.41        69.66 o                         
   3   2  11        870.84        736.50        29.73 o                         
   4   2  11        286.61        311.90        28.84 o                         
  -4   3  11          1.62         -6.43         6.43 o                         
  -3   3  11       3064.97       3269.85       108.81 o                         
  -2   3  11        239.35        254.43        18.19 o                         
  -1   3  11       1818.68       1775.57        40.65 o                         
   0   3  11         44.19         41.27         6.57 o                         
   1   3  11        533.97        531.97        20.41 o                         
   2   3  11        354.27        386.88        15.97 o                         
   3   3  11       1867.95       1644.70        84.74 o                         
   4   3  11         84.76         89.00        13.98 o                         
  -4   4  11        235.09        274.15        32.17 o                         
  -3   4  11        961.44       1012.87        36.39 o                         
  -2   4  11       1797.91       1908.65        55.83 o                         
  -1   4  11       1057.20       1037.84        77.42 o                         
   0   4  11        159.31        151.92        13.09 o                         
   1   4  11         42.84         56.52         5.62 o                         
   2   4  11        105.13        123.19         6.81 o                         
   3   4  11        184.63        177.40        46.59 o                         
   4   4  11       1081.31       1005.50        44.81 o                         
  -4   5  11         45.10         49.32        25.29 o                         
  -3   5  11        164.74        211.45        24.62 o                         
  -2   5  11        487.03        482.00        17.58 o                         
  -1   5  11        273.70        285.21        12.56 o                         
   0   5  11         27.92         14.34         5.48 o                         
   1   5  11        519.90        474.10        15.68 o                         
   2   5  11         97.35         89.22         7.54 o                         
   3   5  11        905.54        800.60       135.99 o                         
   4   5  11        867.17        745.28        45.48 o                         
  -4   6  11        452.14        431.15        24.18 o                         
  -3   6  11       1686.99       1785.43        64.88 o                         
  -2   6  11        325.11        338.43        30.61 o                         
  -1   6  11          5.25         20.41         7.54 o                         
   0   6  11         17.34         18.19         7.99 o                         
   1   6  11       1006.56       1009.17        28.28 o                         
   2   6  11        493.61        475.36        37.71 o                         
   3   6  11       2301.93       2152.84        83.59 o                         
   4   6  11         31.67         33.93        10.19 o                         
  -3   7  11        541.23        590.74        47.70 o                         
  -2   7  11       1669.51       1753.99        53.52 o                         
  -1   7  11         14.54          5.77         9.76 o                         
   0   7  11         26.18         11.98         8.43 o                         
   1   7  11        404.72        374.46        19.52 o                         
   2   7  11       2100.75       2192.20        77.64 o                         
   3   7  11       1198.78       1108.36        47.84 o                         
  -2   8  11       1365.35       1361.64        55.46 o                         
  -1   8  11         25.69         44.37         8.87 o                         
   0   8  11        347.54        359.38        18.63 o                         
   1   8  11         56.95         71.88        27.95 o                         
   2   8  11        919.79        861.62        34.61 o                         
  -1   9  11         17.00         28.40         9.32 o                         
   0   9  11        570.38        586.54        28.84 o                         
   1   9  11        626.59        602.95        27.95 o                         
  -1  -2  12       3499.51       3410.53       124.23 o                         
   0  -2  12        468.56        515.99        23.96 o                         
   1  -2  12        307.29        303.03        19.52 o                         
  -2  -1  12          4.17        -16.00        19.30 o                         
  -1  -1  12       3156.68       3430.50       119.79 o                         
   0  -1  12        155.57        224.50        16.86 o                         
   1  -1  12        980.88        995.16        41.26 o                         
   2  -1  12        985.94        971.65        41.26 o                         
  -3   0  12        157.71        151.91        29.28 o                         
  -2   0  12        137.79        142.54         9.58 o                         
  -1   0  12        387.53        352.72        20.85 o                         
   0   0  12         31.66         61.67         9.32 o                         
   1   0  12         10.11          3.55         7.54 o                         
   2   0  12       2586.06       2640.76        94.95 o                         
   3   0  12         81.49         76.76         8.87 o                         
  -3   1  12        449.87        357.53        34.38 o                         
  -2   1  12         45.22         63.92        23.29 o                         
  -1   1  12        105.90        122.90        14.20 o                         
   0   1  12         25.86         49.69        10.20 o                         
   1   1  12       1678.33       1951.73        68.33 o                         
   2   1  12       2622.66       2868.80        98.94 o                         
   3   1  12        110.42         97.61        17.75 o                         
  -3   2  12        520.81        540.75        22.49 o                         
  -2   2  12         32.96         39.52         6.74 o                         
  -1   2  12        721.94        667.73        27.95 o                         
   0   2  12       1534.42       1523.14        55.46 o                         
   1   2  12       2385.24       2520.08        85.63 o                         
   2   2  12        426.47        415.28        22.18 o                         
  -3   3  12       1218.98       1086.18        91.62 o                         
  -2   3  12         40.32         35.37         7.10 o                         
  -1   3  12          0.27          7.54         7.54 o                         
   0   3  12       2230.90       2228.58        79.42 o                         
   1   3  12        178.77        187.23         9.32 o                         
   2   3  12        172.54        196.10        13.75 o                         
   3   3  12       1651.35       1581.26        88.74 o                         
  -3   4  12        943.02        843.55        54.79 o                         
  -2   4  12        497.74        545.27        59.67 o                         
  -1   4  12       2059.82       1928.66        70.54 o                         
   0   4  12       2202.44       2071.08        74.98 o                         
   1   4  12        694.83        761.23        47.47 o                         
   2   4  12        495.13        516.61        34.61 o                         
   3   4  12       1143.68       1001.37        92.73 o                         
  -3   5  12        105.05        132.53        21.07 o                         
  -2   5  12       1177.67       1035.54        42.15 o                         
   0   5  12        392.05        356.72        17.75 o                         
   1   5  12        312.19        351.37        39.04 o                         
   2   5  12         25.23         23.77        11.76 o                         
   3   5  12        479.94        541.85        47.03 o                         
  -2   6  12       1331.34       1241.40        49.69 o                         
  -1   6  12        139.87         89.18        10.20 o                         
   0   6  12        151.45        161.50        12.42 o                         
   1   6  12        345.51        314.12        18.63 o                         
   2   6  12         26.43         18.42         9.00 o                         
  -2   7  12        558.64        455.21        25.73 o                         
  -1   7  12        491.72        516.88        24.85 o                         
   0   7  12         10.05         16.42         7.54 o                         
   1   7  12       3766.97       3840.90       133.10 o                         
   2   7  12        191.71        167.71        32.39 o                         
   0   1  13          6.25         25.29         9.76 o                         
  -1   2  13        253.84        267.98        16.42 o                         
   0   2  13        266.11        325.21        20.85 o                         
   1   2  13        250.56        289.72        17.75 o                         
  -1   3  13       1660.84       1610.54        66.11 o                         
   0   3  13        141.41        125.56        11.54 o                         
   1   3  13       1384.18       1444.16        55.46 o                         
  -1   4  13       1826.74       1662.01        66.55 o                         
   0   4  13          0.51         30.61        12.42 o                         
   1   4  13        730.14        735.17        33.72 o                         
   0   5  13          0.19         -7.99         7.99 o                         
                                                                                
